# Supplementary material for: Integrating VNIR–SWIR Spectroscopy and Handheld XRF for Enhanced Mineralogical Characterization of Phosphate Mine Waste Rocks in Benguerir, Morocco: Implications for Sustainable Mine Reclamation
Source: Sensors (Basel). 2025 Dec 19;26(1):2. doi: 10.3390/s26010002 (PMC12787406; doi:10.3390/s26010002)
Supplement: Supplementary file 1 [file sensors-26-00002-s001.zip]

Archive with 2 entries (2 files):
- Supplementary-Materials-Table-S1.pdf
- Supplementary-materials-Table-S2.xlsx
