# Supplementary material for: Integrating VNIR–SWIR Spectroscopy and Handheld XRF for Enhanced Mineralogical Characterization of Phosphate Mine Waste Rocks in Benguerir, Morocco: Implications for Sustainable Mine Reclamation
Source: Sensors (Basel). 2025 Dec 19;26(1):2. doi: 10.3390/s26010002 (PMC12787406; doi:10.3390/s26010002)
Supplement: Supplementary file 1 [file sensors-26-00002-s001.zip › Supplementary-materials-Table-S2.xlsx]

## Sheet: Hoja1
Wavelength	VL400	VL405	VL424	VL50	VL57	VL27	VL440	VL435	VL65	VL423	VL417	VL397	VL54	VL70	VL10	VL406	VL87	VL81	VL407	VL67	VL418	VL446	VL441	VL69	VL431	img2	VL413	VL437	VL396	VL438	VL419	VL66	VL421	VL408-1	VL408	VL5	VL403	VL433	VL79	VL15	VL35	VM4	img5	VL420	VL416-2	VL399	img4	VL432	VL429
350	0.314904	0.299349	0.226453	0.284801	0.300577	0.262519	0.136673	0.268855	0.293447	0.234279	0.25434	0.250202	0.355381	0.204946	0.361642	0.18765	0.303424	0.154588	0.227741	0.281251	0.312668	0.183856	0.254158	0.23401	0.224252	0.275416	0.319532	0.242508	0.289122	0.226335	0.257496	0.220554	0.276955	0.1867	0.296353	0.245066	0.275797	0.178845	0.292542	0.240114	0.16199	0.255461	0.212655	0.256733	0.206125	0.23122	0.214669	0.176915	0.24236
351	0.316998	0.303751	0.228362	0.287078	0.304754	0.264782	0.138976	0.271796	0.296804	0.236318	0.257453	0.253237	0.358623	0.206967	0.365708	0.189943	0.307301	0.158186	0.230882	0.284882	0.314482	0.186215	0.255897	0.236677	0.227849	0.277377	0.322291	0.246266	0.292923	0.229461	0.260797	0.222721	0.281732	0.190024	0.299721	0.246302	0.279816	0.18035	0.29525	0.242184	0.164158	0.257245	0.214739	0.258431	0.208498	0.23451	0.217421	0.178666	0.245086
352	0.318685	0.305674	0.229351	0.287852	0.306097	0.265738	0.139977	0.272929	0.298524	0.237581	0.25902	0.254557	0.360231	0.208209	0.367046	0.190599	0.308364	0.159235	0.231741	0.286508	0.315594	0.18639	0.256517	0.237766	0.229048	0.27861	0.323733	0.248003	0.294418	0.230869	0.262363	0.223658	0.284088	0.19155	0.301448	0.24649	0.281825	0.181608	0.295811	0.24299	0.165134	0.25823	0.215625	0.259877	0.209895	0.236072	0.218774	0.180437	0.246196
353	0.319026	0.30403	0.228585	0.285845	0.303433	0.264698	0.139201	0.271893	0.297712	0.237245	0.25796	0.253362	0.359944	0.207925	0.365029	0.188976	0.30638	0.156738	0.22943	0.284733	0.315564	0.184902	0.256049	0.236332	0.227326	0.278054	0.322863	0.246829	0.293053	0.229625	0.261117	0.222888	0.282132	0.189893	0.299917	0.245962	0.280764	0.181676	0.294095	0.242156	0.164071	0.257543	0.214816	0.260183	0.208944	0.234554	0.217767	0.18051	0.244949
354	0.318443	0.30349	0.227605	0.28511	0.302646	0.263123	0.138294	0.27124	0.29702	0.236683	0.25706	0.253074	0.360949	0.206673	0.365249	0.188587	0.306927	0.155289	0.229314	0.284919	0.315938	0.18556	0.256512	0.235459	0.227417	0.277126	0.321616	0.246124	0.293807	0.229362	0.261292	0.222148	0.28135	0.188138	0.298081	0.246636	0.278913	0.18157	0.2941	0.241643	0.163765	0.256577	0.213688	0.259565	0.206839	0.233595	0.216756	0.178072	0.244558
355	0.316976	0.302223	0.22641	0.283278	0.302079	0.261662	0.135069	0.269735	0.295588	0.235454	0.256584	0.25233	0.36002	0.205079	0.363739	0.187332	0.306018	0.153139	0.227795	0.283943	0.314935	0.182948	0.25609	0.233875	0.22543	0.27588	0.319407	0.244753	0.291939	0.227778	0.260556	0.220656	0.279782	0.186971	0.297496	0.246203	0.277494	0.179933	0.292129	0.239613	0.161981	0.255693	0.212368	0.258854	0.205543	0.232758	0.214787	0.175974	0.243429
356	0.316783	0.302155	0.227082	0.283219	0.302844	0.262235	0.134857	0.269469	0.295214	0.235657	0.257464	0.252785	0.360246	0.20518	0.36307	0.186892	0.306153	0.152742	0.226974	0.283599	0.314535	0.182052	0.256297	0.234012	0.224799	0.276296	0.319614	0.244967	0.291244	0.227943	0.260752	0.220967	0.279837	0.187497	0.298325	0.246222	0.277412	0.179145	0.291762	0.239182	0.161167	0.256194	0.212537	0.259357	0.206051	0.232512	0.214286	0.176021	0.243096
357	0.318534	0.303984	0.22972	0.285669	0.304859	0.264792	0.138868	0.27126	0.296712	0.237857	0.25945	0.254866	0.362907	0.207364	0.364803	0.188013	0.308416	0.154819	0.228214	0.284933	0.315856	0.185006	0.257843	0.236489	0.227121	0.278573	0.322693	0.247322	0.293372	0.230711	0.262537	0.223554	0.282172	0.189462	0.299889	0.247355	0.278851	0.18027	0.294326	0.241337	0.162395	0.258178	0.214438	0.261075	0.208031	0.232955	0.216145	0.17799	0.244202
358	0.319683	0.305276	0.230257	0.286013	0.305132	0.265472	0.138547	0.272862	0.298611	0.239168	0.260068	0.256028	0.364159	0.208847	0.366969	0.188706	0.309513	0.155924	0.230087	0.286368	0.317517	0.185703	0.259072	0.237751	0.228694	0.279285	0.322682	0.248487	0.293518	0.231376	0.263246	0.224165	0.283131	0.19015	0.300568	0.247385	0.281244	0.180813	0.294915	0.24175	0.162997	0.259482	0.215288	0.261615	0.209298	0.233399	0.217704	0.17853	0.244868
359	0.321035	0.306281	0.230951	0.285729	0.305784	0.266019	0.138306	0.273682	0.299683	0.240865	0.260912	0.256857	0.365334	0.209783	0.368044	0.189365	0.309729	0.156527	0.231372	0.287563	0.318458	0.185756	0.260157	0.238208	0.22921	0.279115	0.322712	0.249254	0.293728	0.232024	0.264065	0.224848	0.283772	0.191386	0.301617	0.248061	0.28212	0.182392	0.295322	0.242469	0.162718	0.260077	0.216946	0.261736	0.210147	0.233808	0.218684	0.178821	0.246337
360	0.321912	0.306827	0.231293	0.285704	0.306325	0.266243	0.138478	0.273842	0.299389	0.241454	0.261708	0.25709	0.365929	0.21013	0.367882	0.189134	0.309846	0.156227	0.230991	0.287522	0.31816	0.185265	0.26032	0.238263	0.229286	0.279184	0.322998	0.2495	0.293865	0.232424	0.264418	0.22531	0.284367	0.192279	0.302293	0.248318	0.281873	0.18334	0.295712	0.243169	0.16203	0.260038	0.217728	0.261562	0.210244	0.233653	0.218478	0.178723	0.247275
361	0.321766	0.306897	0.230618	0.286219	0.305899	0.265751	0.138346	0.273809	0.298091	0.239937	0.261862	0.256684	0.365611	0.209933	0.367245	0.187637	0.310476	0.154949	0.228984	0.286053	0.31701	0.184305	0.259295	0.238234	0.22955	0.280139	0.323026	0.249266	0.293635	0.231941	0.263751	0.224901	0.284916	0.191743	0.301711	0.247131	0.281759	0.182285	0.295857	0.24306	0.161562	0.259649	0.216215	0.261225	0.209548	0.232748	0.2172	0.177955	0.24645
362	0.322134	0.307223	0.230906	0.285338	0.305242	0.265395	0.137726	0.274	0.298246	0.240398	0.261672	0.257203	0.366605	0.209174	0.368187	0.187682	0.310392	0.15445	0.22895	0.286532	0.317841	0.18415	0.259705	0.237477	0.228804	0.279771	0.322775	0.249999	0.294705	0.230639	0.263537	0.224033	0.284935	0.191036	0.300563	0.247008	0.28216	0.183029	0.295567	0.242061	0.161191	0.25944	0.216266	0.261403	0.209627	0.232606	0.217667	0.176812	0.246009
363	0.322686	0.308011	0.231472	0.286059	0.306047	0.265901	0.137783	0.274761	0.299052	0.241642	0.262117	0.257957	0.368092	0.209876	0.369129	0.18811	0.311327	0.154841	0.230144	0.287743	0.318843	0.184552	0.260869	0.237966	0.228883	0.280008	0.323092	0.251316	0.295647	0.231232	0.263985	0.224482	0.284871	0.191448	0.301161	0.248159	0.283151	0.183863	0.295783	0.242226	0.161276	0.259687	0.216851	0.261902	0.209912	0.233418	0.218576	0.177055	0.24672
364	0.323287	0.308873	0.2321	0.287786	0.307618	0.266895	0.138549	0.276019	0.300018	0.242825	0.262989	0.258773	0.369319	0.211561	0.369776	0.188558	0.31304	0.155564	0.231334	0.288546	0.319314	0.18526	0.261933	0.239442	0.229818	0.280857	0.323759	0.252533	0.296262	0.233465	0.265047	0.226036	0.285335	0.192676	0.303087	0.249612	0.284297	0.184216	0.296634	0.243597	0.161892	0.260363	0.217624	0.262634	0.210521	0.23448	0.219312	0.178189	0.24793
365	0.323932	0.309126	0.232902	0.287588	0.307777	0.267347	0.139208	0.277314	0.300956	0.243545	0.263294	0.25979	0.369806	0.212107	0.370705	0.189193	0.313904	0.155691	0.23128	0.288218	0.319538	0.186005	0.262164	0.240116	0.230331	0.280997	0.323892	0.252942	0.297145	0.234945	0.266383	0.227075	0.286755	0.193317	0.304042	0.249841	0.284899	0.184456	0.297566	0.244689	0.162789	0.261175	0.218707	0.263522	0.211826	0.234642	0.219872	0.178249	0.248175
366	0.323828	0.309211	0.232987	0.286728	0.307206	0.267734	0.139038	0.277211	0.301513	0.243698	0.263111	0.259731	0.370399	0.211753	0.370361	0.188158	0.31352	0.154923	0.230713	0.288248	0.320079	0.18585	0.262238	0.239927	0.22992	0.280866	0.323958	0.253075	0.296482	0.234261	0.26623	0.226758	0.286658	0.192543	0.303322	0.249831	0.28509	0.184377	0.297397	0.244113	0.162424	0.261271	0.21829	0.263402	0.210782	0.234298	0.220003	0.17752	0.24801
367	0.324443	0.309779	0.233552	0.287236	0.307448	0.26846	0.139167	0.277339	0.301593	0.244034	0.263076	0.259676	0.371255	0.211946	0.370645	0.187937	0.313874	0.154507	0.230945	0.288787	0.320366	0.185997	0.262686	0.240251	0.230406	0.281363	0.324392	0.253718	0.296474	0.23401	0.266205	0.226375	0.286764	0.192305	0.302859	0.249925	0.285508	0.184488	0.297145	0.243857	0.16219	0.261559	0.218779	0.263592	0.210416	0.234349	0.219815	0.177419	0.24832
368	0.326017	0.31084	0.234726	0.289057	0.308733	0.269317	0.139842	0.278136	0.301511	0.24472	0.263637	0.260274	0.37216	0.213009	0.371976	0.189164	0.315439	0.154861	0.232088	0.289652	0.320379	0.186815	0.263615	0.241293	0.231865	0.28242	0.325138	0.254852	0.29776	0.235238	0.26704	0.226767	0.287817	0.193217	0.303477	0.250087	0.286105	0.184955	0.29738	0.24479	0.162595	0.262435	0.220663	0.264352	0.211861	0.234978	0.21979	0.178274	0.249134
369	0.326462	0.311372	0.234509	0.28877	0.309077	0.269116	0.139541	0.277461	0.30211	0.244821	0.264863	0.261024	0.37241	0.213276	0.371775	0.188755	0.315886	0.154813	0.232282	0.290426	0.321136	0.186931	0.264527	0.241139	0.231173	0.282365	0.325392	0.255177	0.297777	0.235773	0.267384	0.227621	0.288189	0.193248	0.303698	0.249736	0.285604	0.185258	0.297435	0.245335	0.162139	0.263129	0.220615	0.263751	0.212091	0.235145	0.220888	0.178517	0.249058
370	0.32745	0.312355	0.235862	0.28974	0.310322	0.269897	0.139968	0.279197	0.302782	0.245546	0.265464	0.26156	0.37404	0.214446	0.373106	0.189423	0.317085	0.15536	0.233159	0.291556	0.322436	0.187446	0.265761	0.241648	0.231593	0.28338	0.326076	0.255964	0.298287	0.23671	0.268266	0.228797	0.289012	0.194131	0.305041	0.251077	0.28678	0.186674	0.298905	0.246202	0.162639	0.264327	0.221476	0.264705	0.213251	0.235992	0.222081	0.179086	0.249927
371	0.328642	0.313426	0.237215	0.290761	0.311264	0.27062	0.140693	0.281111	0.303482	0.246569	0.265767	0.262082	0.375938	0.215465	0.374406	0.190115	0.318193	0.155684	0.234039	0.292402	0.323374	0.188181	0.266439	0.242575	0.232548	0.284539	0.32662	0.256883	0.299135	0.237375	0.269014	0.229742	0.289716	0.195155	0.30628	0.25269	0.288568	0.187945	0.300291	0.246908	0.163366	0.265162	0.222486	0.265788	0.214217	0.236768	0.222755	0.179527	0.251016
372	0.329469	0.314141	0.236861	0.290459	0.310909	0.27036	0.141042	0.280866	0.304268	0.247324	0.266348	0.262725	0.376801	0.215412	0.374094	0.189705	0.318465	0.155137	0.234148	0.292556	0.323524	0.188719	0.266137	0.243296	0.232947	0.284743	0.326524	0.257515	0.29987	0.237259	0.268979	0.23014	0.289882	0.195446	0.306365	0.252912	0.289401	0.187911	0.300185	0.247072	0.163513	0.26506	0.222571	0.265453	0.213949	0.236771	0.22284	0.179523	0.251423
373	0.330461	0.315014	0.236943	0.291253	0.311825	0.271531	0.141589	0.28177	0.304955	0.247896	0.266848	0.262603	0.377734	0.216432	0.374904	0.19035	0.320007	0.155251	0.234524	0.293361	0.32475	0.189027	0.266951	0.243953	0.233734	0.285232	0.326855	0.258654	0.300784	0.237943	0.269029	0.230757	0.29118	0.195828	0.30744	0.252802	0.289782	0.188114	0.300399	0.247599	0.164542	0.265729	0.222921	0.265957	0.214647	0.237146	0.223549	0.180442	0.252098
374	0.331643	0.316319	0.237934	0.292211	0.312963	0.273295	0.142524	0.283205	0.306179	0.248948	0.267498	0.263588	0.379415	0.217597	0.376402	0.19152	0.321914	0.155899	0.235323	0.294554	0.326173	0.189766	0.268378	0.244815	0.234643	0.286478	0.327878	0.260144	0.302366	0.238998	0.270149	0.231606	0.292659	0.196826	0.308617	0.253416	0.291101	0.189181	0.301578	0.248813	0.165572	0.267293	0.224094	0.266887	0.215954	0.238492	0.224766	0.181731	0.253217
375	0.332866	0.317601	0.239022	0.292941	0.313778	0.2746	0.143402	0.284413	0.307264	0.249976	0.268064	0.265007	0.381121	0.218366	0.377952	0.192372	0.323401	0.156755	0.236223	0.295619	0.327331	0.190576	0.269653	0.245858	0.235453	0.28796	0.328944	0.261381	0.303922	0.239908	0.271371	0.232425	0.293935	0.197649	0.309182	0.25429	0.29262	0.190351	0.302923	0.249973	0.166022	0.26867	0.225334	0.267572	0.216815	0.239877	0.225738	0.182646	0.254245
376	0.333949	0.318214	0.239036	0.29354	0.314265	0.27465	0.143639	0.284851	0.307161	0.250101	0.268284	0.265084	0.381689	0.21868	0.378985	0.192233	0.324051	0.157475	0.236766	0.296092	0.32817	0.190718	0.270114	0.246899	0.236083	0.288781	0.329126	0.261759	0.304344	0.240357	0.271081	0.232972	0.295072	0.197178	0.308935	0.254346	0.292713	0.190399	0.303109	0.250051	0.165855	0.268544	0.225466	0.267481	0.216261	0.239861	0.225714	0.182647	0.254513
377	0.335356	0.319906	0.240857	0.295234	0.316039	0.275718	0.144993	0.286412	0.308772	0.251751	0.270223	0.266849	0.383893	0.220264	0.380571	0.193363	0.325598	0.158738	0.238019	0.297195	0.329537	0.191889	0.271106	0.24818	0.237508	0.290403	0.330113	0.262953	0.305453	0.242164	0.272928	0.234836	0.296729	0.198702	0.310793	0.255772	0.293847	0.191909	0.304186	0.251307	0.167758	0.269975	0.226882	0.26854	0.217497	0.241	0.227403	0.183834	0.256045
378	0.336443	0.320962	0.241747	0.295924	0.317128	0.276089	0.14539	0.287676	0.309474	0.252307	0.271335	0.267537	0.385213	0.22102	0.381515	0.193667	0.326586	0.15898	0.238657	0.297963	0.330663	0.192264	0.272013	0.248333	0.237836	0.291213	0.330126	0.263608	0.30603	0.24281	0.273917	0.23541	0.297606	0.199487	0.311863	0.256417	0.294758	0.192348	0.305078	0.252081	0.168648	0.27105	0.227838	0.269425	0.218348	0.241477	0.228121	0.184091	0.25692
379	0.337254	0.321196	0.241269	0.295642	0.317298	0.27573	0.144808	0.288202	0.308975	0.251563	0.271071	0.266871	0.385328	0.220658	0.381894	0.192994	0.326958	0.158305	0.238575	0.298349	0.331214	0.191929	0.272565	0.247849	0.23724	0.291121	0.32935	0.263795	0.306144	0.242106	0.27347	0.234661	0.297805	0.198917	0.31152	0.256159	0.295267	0.191567	0.305548	0.251958	0.167906	0.271381	0.227904	0.269683	0.218291	0.241072	0.227475	0.183279	0.256862
380	0.33885	0.322886	0.24277	0.29766	0.319084	0.277371	0.14644	0.289284	0.310799	0.253157	0.272121	0.268629	0.387498	0.221765	0.383733	0.194347	0.328904	0.15929	0.239587	0.299803	0.331635	0.193944	0.27321	0.249836	0.238969	0.292425	0.331008	0.265853	0.307952	0.243493	0.275105	0.236472	0.299496	0.199999	0.312931	0.258129	0.297136	0.193228	0.306891	0.252706	0.168967	0.273268	0.228954	0.270472	0.219743	0.242263	0.228814	0.184441	0.258302
381	0.340212	0.323812	0.242982	0.298323	0.319474	0.277884	0.146601	0.289601	0.312045	0.254195	0.27253	0.268978	0.389172	0.222637	0.384226	0.19451	0.329941	0.159386	0.239784	0.3002	0.33281	0.194861	0.274002	0.250269	0.239459	0.293284	0.331774	0.266643	0.30886	0.244131	0.27556	0.237348	0.300156	0.200478	0.313655	0.258523	0.29757	0.194211	0.307295	0.253113	0.169424	0.274102	0.229404	0.270719	0.220385	0.242889	0.229263	0.184872	0.258336
382	0.341361	0.324752	0.243144	0.298425	0.319742	0.278367	0.146664	0.289946	0.312767	0.254907	0.272816	0.269128	0.390279	0.223423	0.384584	0.194526	0.331024	0.159496	0.240002	0.300619	0.334197	0.195295	0.274869	0.250478	0.239712	0.293966	0.332169	0.266993	0.309716	0.244503	0.275832	0.237823	0.300987	0.20078	0.314229	0.258576	0.297895	0.194637	0.307597	0.253587	0.169823	0.274672	0.229914	0.271098	0.220603	0.243213	0.229581	0.185088	0.258434
383	0.342475	0.326389	0.24461	0.299305	0.321226	0.279975	0.148066	0.291185	0.313642	0.255937	0.273724	0.270517	0.391331	0.224464	0.38607	0.195567	0.333009	0.160597	0.241051	0.302033	0.335194	0.196314	0.275734	0.251986	0.240922	0.29502	0.33305	0.268109	0.311479	0.245454	0.277118	0.238973	0.303071	0.201564	0.315422	0.259793	0.299493	0.195269	0.30869	0.254525	0.170902	0.276018	0.231137	0.272137	0.221175	0.243824	0.230674	0.185896	0.259985
384	0.343369	0.326824	0.245824	0.300652	0.322297	0.28094	0.148704	0.292948	0.315085	0.256869	0.274941	0.271569	0.392734	0.225333	0.38715	0.196026	0.333868	0.161399	0.24164	0.302713	0.336122	0.197281	0.276609	0.252892	0.241401	0.296292	0.333394	0.269345	0.312892	0.246505	0.278102	0.240567	0.304476	0.202238	0.316618	0.260754	0.300902	0.19635	0.309673	0.255097	0.171846	0.277509	0.232133	0.272686	0.221981	0.244454	0.231215	0.186587	0.260953
385	0.344631	0.328372	0.247114	0.301817	0.32367	0.281889	0.149545	0.294617	0.316204	0.258064	0.276273	0.272689	0.394481	0.226778	0.38829	0.197042	0.335522	0.16233	0.24269	0.303837	0.337642	0.198249	0.277893	0.253904	0.242474	0.297987	0.333808	0.270648	0.314409	0.247928	0.279357	0.242123	0.305882	0.203134	0.317664	0.261699	0.302056	0.197702	0.311038	0.25636	0.173192	0.278479	0.233004	0.273235	0.223171	0.24547	0.23234	0.187703	0.262165
386	0.346023	0.330292	0.2481	0.302659	0.3251	0.282778	0.150402	0.295694	0.316923	0.25906	0.277339	0.2735	0.396156	0.228106	0.389642	0.198027	0.337448	0.163117	0.243963	0.305068	0.339378	0.199119	0.279061	0.2551	0.243892	0.299582	0.334381	0.271736	0.315801	0.249011	0.280457	0.243268	0.306967	0.203895	0.318474	0.262468	0.302862	0.198724	0.312244	0.257824	0.17447	0.2792	0.233944	0.273845	0.224226	0.246369	0.23337	0.188745	0.263286
387	0.347078	0.33079	0.248372	0.303455	0.326043	0.283442	0.150778	0.296142	0.317693	0.259335	0.277883	0.273627	0.397354	0.228381	0.39116	0.197954	0.338271	0.163393	0.244778	0.305552	0.340556	0.199848	0.279472	0.25626	0.244815	0.300461	0.334977	0.272449	0.316702	0.248991	0.280784	0.243954	0.307306	0.204089	0.319137	0.262914	0.303439	0.198904	0.312566	0.258492	0.175035	0.280422	0.235194	0.274467	0.224632	0.246524	0.233216	0.189041	0.263685
388	0.348969	0.332567	0.249693	0.305296	0.327411	0.285403	0.152269	0.298432	0.319361	0.260996	0.279022	0.27545	0.399278	0.230508	0.392684	0.199257	0.340132	0.164633	0.245871	0.306635	0.341716	0.201271	0.28118	0.257454	0.246448	0.302097	0.335871	0.274265	0.318275	0.250328	0.281989	0.245701	0.309339	0.20531	0.320565	0.264309	0.305212	0.199754	0.313795	0.259871	0.176845	0.282495	0.236991	0.275885	0.226378	0.2477	0.234832	0.190658	0.264898
389	0.350619	0.334158	0.251173	0.306774	0.328743	0.286687	0.153719	0.299731	0.320747	0.262656	0.280176	0.277143	0.401332	0.232023	0.393547	0.200293	0.341371	0.16567	0.246566	0.307455	0.342787	0.202694	0.282537	0.258421	0.247356	0.303629	0.336677	0.275873	0.319645	0.251649	0.283437	0.247567	0.311136	0.206269	0.321807	0.265786	0.306746	0.200861	0.314958	0.260751	0.178205	0.284218	0.238274	0.277237	0.228032	0.248913	0.236011	0.191891	0.266078
390	0.351776	0.335205	0.25222	0.307675	0.329941	0.287144	0.154632	0.299751	0.321585	0.263671	0.281124	0.277915	0.403129	0.232498	0.394092	0.200592	0.3419	0.166241	0.247145	0.308128	0.344025	0.203845	0.283249	0.259225	0.247631	0.304754	0.337379	0.276924	0.320721	0.252569	0.284799	0.249022	0.312168	0.206858	0.322726	0.266913	0.307605	0.201896	0.315785	0.261062	0.178815	0.285294	0.238955	0.278142	0.228937	0.249868	0.236206	0.192355	0.266988
391	0.353326	0.33699	0.252882	0.309354	0.331431	0.288997	0.155556	0.301566	0.322839	0.264604	0.282223	0.278588	0.404706	0.234308	0.395775	0.201423	0.343739	0.167354	0.249035	0.310049	0.346061	0.205074	0.284892	0.260303	0.249282	0.306021	0.338426	0.278423	0.322472	0.254197	0.286318	0.250266	0.313918	0.208544	0.324269	0.267974	0.308779	0.202832	0.317071	0.262253	0.180292	0.286591	0.240142	0.27893	0.229675	0.251313	0.237258	0.193519	0.268313
392	0.354352	0.337996	0.253683	0.310005	0.332137	0.289656	0.156181	0.302238	0.323746	0.265183	0.282776	0.279203	0.405795	0.235102	0.396975	0.20208	0.344961	0.167834	0.249506	0.311212	0.347007	0.205753	0.285693	0.260951	0.250152	0.306556	0.338524	0.279059	0.323486	0.254798	0.286685	0.251146	0.314914	0.208928	0.324953	0.268296	0.310398	0.203699	0.317956	0.263068	0.18085	0.287394	0.240882	0.27883	0.23048	0.251676	0.238061	0.194319	0.268935
393	0.355158	0.338841	0.254295	0.310205	0.332657	0.289874	0.156486	0.302645	0.324463	0.265671	0.282972	0.279553	0.406829	0.235334	0.397964	0.20249	0.345817	0.168022	0.249359	0.311552	0.347489	0.206072	0.285844	0.261587	0.250457	0.307126	0.338417	0.27932	0.324181	0.254816	0.286633	0.251943	0.315615	0.208766	0.325033	0.268537	0.311168	0.204264	0.318251	0.263508	0.181065	0.287819	0.241258	0.27857	0.231217	0.251484	0.238428	0.194718	0.269229
394	0.356192	0.340147	0.254582	0.310781	0.333606	0.290608	0.156749	0.303813	0.325305	0.26637	0.283273	0.279663	0.408078	0.235873	0.399167	0.202826	0.346898	0.168473	0.249798	0.311676	0.348402	0.206537	0.28606	0.262502	0.250899	0.308351	0.338867	0.279934	0.325187	0.255101	0.287081	0.252934	0.316704	0.2091	0.325228	0.269248	0.31078	0.204533	0.318289	0.263944	0.181751	0.288286	0.241681	0.278859	0.231807	0.251659	0.238617	0.195026	0.269769
395	0.357604	0.341275	0.255439	0.311825	0.334653	0.291397	0.157946	0.305024	0.326552	0.267468	0.284384	0.280326	0.409003	0.237063	0.400328	0.203623	0.348474	0.169473	0.251009	0.312705	0.349843	0.208095	0.287302	0.262988	0.252107	0.309614	0.339508	0.281249	0.326584	0.256344	0.288282	0.254175	0.318457	0.209803	0.326457	0.269912	0.312368	0.205229	0.319355	0.265003	0.183054	0.289544	0.242868	0.279512	0.232583	0.252991	0.23954	0.195905	0.270799
396	0.35892	0.342656	0.25621	0.31287	0.335694	0.292215	0.158723	0.305699	0.327349	0.2682	0.285146	0.281255	0.409724	0.237968	0.401015	0.204018	0.349637	0.17001	0.251856	0.31379	0.351101	0.208951	0.288305	0.263466	0.252954	0.310408	0.339929	0.282358	0.328065	0.257146	0.289107	0.255326	0.319382	0.210794	0.327485	0.270739	0.313525	0.206105	0.320177	0.265749	0.183821	0.290953	0.243785	0.2803	0.233307	0.253733	0.240421	0.196607	0.271596
397	0.360316	0.344162	0.257066	0.313962	0.336828	0.293179	0.159364	0.306435	0.328083	0.268885	0.285635	0.282165	0.41056	0.238777	0.401705	0.204464	0.350703	0.170494	0.252544	0.314931	0.352408	0.209521	0.289136	0.264238	0.253615	0.311208	0.340464	0.283392	0.329703	0.25758	0.289813	0.256458	0.320193	0.211797	0.328584	0.271673	0.314369	0.2071	0.320973	0.266432	0.184512	0.292203	0.244475	0.28106	0.234116	0.254193	0.241147	0.197364	0.272314
398	0.362046	0.345464	0.258344	0.315254	0.338166	0.294351	0.160612	0.308024	0.329491	0.270122	0.286403	0.282856	0.41178	0.240008	0.403006	0.205686	0.352307	0.171682	0.253704	0.31635	0.354148	0.210928	0.290303	0.265392	0.25471	0.312715	0.341546	0.284782	0.331559	0.258316	0.291085	0.257755	0.322212	0.212513	0.330381	0.272555	0.3159	0.208179	0.322415	0.267621	0.186031	0.293183	0.245374	0.281649	0.235184	0.25536	0.241867	0.198633	0.273357
399	0.362873	0.346675	0.258953	0.315966	0.339297	0.294989	0.161016	0.308741	0.330651	0.270922	0.287048	0.283687	0.412737	0.240702	0.403538	0.206144	0.353262	0.172066	0.254387	0.317182	0.354683	0.21182	0.290898	0.266146	0.25559	0.313914	0.341912	0.285628	0.332438	0.259093	0.291993	0.258875	0.323819	0.21305	0.331156	0.273387	0.316997	0.20898	0.323513	0.268218	0.187008	0.293969	0.24597	0.281727	0.235795	0.256069	0.242279	0.199278	0.273957
400	0.363805	0.347884	0.259889	0.317042	0.340513	0.296012	0.161813	0.309956	0.332051	0.271838	0.288157	0.284644	0.413971	0.241731	0.404249	0.206616	0.354321	0.172861	0.255002	0.318039	0.355647	0.212802	0.291899	0.266983	0.256591	0.315412	0.342405	0.286609	0.333537	0.260108	0.292756	0.26003	0.325011	0.213805	0.331683	0.27446	0.317992	0.209922	0.324499	0.269091	0.18807	0.2952	0.24706	0.282252	0.236691	0.256831	0.243087	0.199963	0.274854
401	0.365045	0.348985	0.261072	0.318468	0.341659	0.297343	0.163057	0.311557	0.33341	0.272832	0.289559	0.285514	0.415386	0.243018	0.405303	0.207301	0.355577	0.174072	0.255786	0.318982	0.35716	0.213888	0.293272	0.267926	0.257596	0.316941	0.343106	0.287785	0.334931	0.261057	0.29358	0.261151	0.325987	0.214614	0.332381	0.275518	0.318984	0.210931	0.325323	0.270071	0.189224	0.296801	0.248479	0.283256	0.237845	0.257574	0.244032	0.200803	0.275945
402	0.36579	0.349709	0.261195	0.319135	0.342108	0.297794	0.163388	0.31171	0.33361	0.273172	0.29027	0.285946	0.416169	0.243405	0.405877	0.207622	0.356307	0.174275	0.256678	0.319403	0.357552	0.214349	0.293819	0.26843	0.25798	0.317265	0.343162	0.288473	0.335376	0.261149	0.294551	0.261875	0.327018	0.214759	0.333073	0.275768	0.319733	0.211383	0.325582	0.26982	0.1897	0.297944	0.24901	0.283735	0.238345	0.257536	0.243853	0.201224	0.276179
403	0.367327	0.351142	0.262759	0.320678	0.34382	0.299484	0.164904	0.313303	0.334853	0.274867	0.291641	0.287406	0.417508	0.244965	0.407426	0.20906	0.358016	0.17542	0.257886	0.32073	0.359283	0.215739	0.295453	0.269719	0.259075	0.318761	0.344201	0.290159	0.337186	0.26253	0.295925	0.263861	0.328643	0.215854	0.334647	0.277254	0.321361	0.2127	0.326988	0.271012	0.191037	0.299389	0.25038	0.285067	0.239497	0.258684	0.245125	0.202564	0.277575
404	0.368671	0.352257	0.264162	0.321922	0.345197	0.300808	0.165995	0.314732	0.33614	0.276357	0.292606	0.288601	0.41865	0.246183	0.408703	0.210051	0.359343	0.176375	0.258741	0.321858	0.360869	0.216802	0.29681	0.271005	0.260241	0.320286	0.345086	0.291564	0.338806	0.263892	0.29687	0.265581	0.330071	0.216843	0.335852	0.278514	0.322605	0.213771	0.328123	0.272395	0.192267	0.300445	0.251489	0.285915	0.240427	0.259735	0.246204	0.203826	0.278974
405	0.369267	0.352562	0.264353	0.322186	0.345307	0.300782	0.165806	0.314935	0.336638	0.276638	0.292669	0.288783	0.419186	0.246235	0.409045	0.209723	0.359626	0.176439	0.25906	0.322173	0.361337	0.216949	0.297083	0.271724	0.261026	0.320938	0.345114	0.291952	0.339197	0.264349	0.297117	0.266119	0.330825	0.217004	0.336018	0.278643	0.322823	0.213975	0.328163	0.272946	0.192755	0.300911	0.251747	0.285626	0.240725	0.25986	0.246032	0.204284	0.279519
406	0.370761	0.353976	0.265773	0.323401	0.346679	0.301772	0.167269	0.316528	0.337523	0.277902	0.293932	0.289955	0.420507	0.247863	0.410595	0.210411	0.361427	0.177533	0.260253	0.32357	0.363	0.218723	0.298504	0.272891	0.26253	0.32225	0.346069	0.293299	0.340524	0.26588	0.298313	0.267675	0.331804	0.217791	0.336905	0.279958	0.324085	0.215182	0.32934	0.274298	0.193976	0.302503	0.25331	0.286544	0.242241	0.261054	0.247165	0.205054	0.280725
407	0.372403	0.355432	0.267024	0.324855	0.348086	0.303128	0.168408	0.317856	0.338744	0.278929	0.295243	0.291083	0.422131	0.249358	0.412059	0.211114	0.362818	0.178643	0.261636	0.324972	0.364604	0.220179	0.299906	0.274107	0.263596	0.323585	0.346933	0.294691	0.34196	0.267267	0.299362	0.26923	0.333102	0.218711	0.338164	0.280852	0.325436	0.216423	0.330662	0.275462	0.195093	0.304044	0.25444	0.287603	0.243774	0.262272	0.24835	0.205872	0.281968
408	0.373816	0.356622	0.267829	0.326097	0.349194	0.304281	0.169028	0.318732	0.340075	0.279779	0.296217	0.291948	0.423657	0.2505	0.413192	0.211731	0.363732	0.179412	0.262764	0.326062	0.365838	0.221098	0.300923	0.275252	0.264374	0.324814	0.347665	0.295845	0.343244	0.268239	0.300052	0.270338	0.334523	0.219613	0.339443	0.281481	0.326705	0.217457	0.331834	0.276228	0.196047	0.305117	0.255153	0.28838	0.244864	0.263209	0.249427	0.206662	0.282989
409	0.374852	0.357585	0.268414	0.32689	0.3501	0.304828	0.169628	0.319565	0.341203	0.280869	0.296867	0.292666	0.424797	0.25162	0.414193	0.212446	0.364825	0.179814	0.263384	0.326878	0.366836	0.221976	0.301606	0.276285	0.26544	0.325967	0.348535	0.296746	0.344343	0.268983	0.300581	0.270945	0.335727	0.220445	0.340423	0.282503	0.328003	0.218367	0.332857	0.276759	0.197033	0.305754	0.256091	0.288776	0.245475	0.263891	0.250559	0.207379	0.283714
410	0.375734	0.35834	0.268916	0.327676	0.351068	0.30528	0.169868	0.320194	0.341902	0.281211	0.297431	0.293155	0.425686	0.252264	0.415014	0.212765	0.365838	0.179949	0.263774	0.327514	0.367811	0.222693	0.302311	0.2769	0.266222	0.326689	0.348992	0.297299	0.345129	0.269754	0.301128	0.271738	0.336441	0.220915	0.341123	0.282674	0.329024	0.219186	0.333643	0.277258	0.197604	0.306512	0.256704	0.288902	0.246002	0.264269	0.250899	0.207712	0.284237
411	0.376929	0.359299	0.269667	0.328535	0.352099	0.306097	0.170567	0.321308	0.342947	0.28191	0.298483	0.29387	0.427281	0.253206	0.416136	0.213238	0.366987	0.180509	0.264425	0.328401	0.369058	0.223708	0.303239	0.27768	0.267008	0.327766	0.349682	0.298014	0.346006	0.270862	0.301925	0.272892	0.337627	0.221503	0.342199	0.283232	0.330281	0.220215	0.334886	0.278004	0.198441	0.307671	0.257414	0.289367	0.246946	0.264977	0.251473	0.208315	0.285022
412	0.378528	0.360528	0.27069	0.329607	0.353276	0.307255	0.171816	0.322972	0.344459	0.283182	0.299988	0.295038	0.429587	0.254677	0.417736	0.214154	0.36836	0.181591	0.265487	0.329682	0.370614	0.22512	0.304433	0.278934	0.268045	0.329316	0.350935	0.299205	0.347296	0.272302	0.303002	0.274317	0.339439	0.22238	0.343802	0.284438	0.331917	0.221493	0.336554	0.279082	0.199774	0.309143	0.258431	0.290338	0.248275	0.266091	0.252581	0.209437	0.286278
413	0.38021	0.3617	0.271686	0.331106	0.354767	0.308243	0.172879	0.324538	0.345809	0.284159	0.301268	0.296583	0.431579	0.256236	0.419614	0.215436	0.369868	0.18264	0.266732	0.331166	0.372243	0.226612	0.305776	0.280595	0.269442	0.330677	0.352633	0.300907	0.349155	0.273757	0.304171	0.275708	0.341104	0.223328	0.345494	0.285353	0.333612	0.222763	0.33782	0.280378	0.201271	0.310495	0.259655	0.29148	0.249411	0.267058	0.253614	0.210807	0.287898
414	0.38145	0.362349	0.272293	0.332051	0.355574	0.30874	0.173619	0.325377	0.346565	0.284669	0.301892	0.297157	0.432725	0.257015	0.420604	0.216116	0.370713	0.183375	0.267397	0.331812	0.373136	0.22726	0.306468	0.281536	0.270196	0.331694	0.353308	0.301793	0.349905	0.274879	0.3047	0.276631	0.34218	0.223765	0.346383	0.28578	0.334793	0.223539	0.338814	0.28104	0.202438	0.311387	0.260306	0.29192	0.250267	0.267545	0.254258	0.211515	0.288714
415	0.382499	0.362976	0.27275	0.333004	0.356371	0.309293	0.174153	0.326101	0.347338	0.285082	0.302588	0.297528	0.4339	0.257615	0.421671	0.216395	0.371608	0.183996	0.267874	0.3324	0.374085	0.22788	0.307271	0.282365	0.270782	0.332657	0.353878	0.302377	0.350383	0.275955	0.305156	0.277458	0.343128	0.224123	0.347252	0.286071	0.335825	0.224175	0.339849	0.281499	0.203296	0.312218	0.260717	0.292203	0.251041	0.267953	0.254776	0.211896	0.289342
416	0.38374	0.364006	0.273376	0.334426	0.357711	0.31028	0.17475	0.327248	0.348662	0.285754	0.303853	0.298467	0.435756	0.258673	0.423514	0.216711	0.373064	0.184728	0.268586	0.333589	0.37569	0.229085	0.308687	0.283672	0.271715	0.333829	0.355158	0.303314	0.351477	0.27725	0.306009	0.278521	0.344377	0.224754	0.348774	0.286606	0.337167	0.225051	0.34117	0.282238	0.204099	0.31332	0.261352	0.292873	0.251963	0.268635	0.255462	0.212423	0.290391
417	0.385387	0.365129	0.274324	0.335655	0.358903	0.311144	0.175861	0.328422	0.350343	0.286635	0.304922	0.299562	0.437572	0.260076	0.424931	0.217391	0.374223	0.185495	0.269318	0.334706	0.377151	0.229956	0.309666	0.285006	0.272757	0.335032	0.356351	0.304541	0.352806	0.27852	0.306703	0.279511	0.345665	0.225197	0.350393	0.287454	0.338946	0.226111	0.342685	0.283095	0.205333	0.314389	0.262373	0.293652	0.253105	0.26934	0.256299	0.213147	0.291406
418	0.387469	0.366578	0.275566	0.337229	0.360428	0.312359	0.177188	0.330077	0.35206	0.287946	0.306485	0.301022	0.439752	0.261704	0.426857	0.218379	0.37582	0.186842	0.270594	0.336298	0.379157	0.231436	0.311067	0.286664	0.274194	0.3369	0.357987	0.306006	0.354409	0.28041	0.307983	0.281074	0.347583	0.226165	0.35238	0.288686	0.341007	0.227556	0.344606	0.284476	0.206776	0.315839	0.263577	0.294685	0.254669	0.270668	0.257562	0.214275	0.292973
419	0.389561	0.367997	0.276753	0.338916	0.362077	0.313634	0.178324	0.331811	0.353694	0.289305	0.308251	0.302477	0.441989	0.263271	0.429034	0.219318	0.37754	0.188273	0.271987	0.337967	0.381231	0.233141	0.31263	0.2884	0.275692	0.338957	0.359859	0.307467	0.355995	0.282428	0.309345	0.282733	0.349627	0.227256	0.354422	0.289831	0.343096	0.229091	0.3466	0.285898	0.208202	0.317494	0.264739	0.295785	0.256248	0.272127	0.258861	0.215414	0.294652
420	0.391219	0.368946	0.277563	0.340284	0.363462	0.314512	0.179022	0.333064	0.355275	0.29023	0.309644	0.303488	0.443848	0.264569	0.430845	0.2199	0.378799	0.189055	0.272854	0.339118	0.382651	0.23431	0.313788	0.289839	0.2768	0.34045	0.361522	0.308716	0.35727	0.28381	0.310006	0.283765	0.351034	0.227795	0.356098	0.290415	0.345009	0.230317	0.348236	0.286713	0.209461	0.318973	0.265722	0.296703	0.257351	0.272956	0.259706	0.216102	0.295777
421	0.393281	0.370228	0.278849	0.342011	0.365174	0.31586	0.180352	0.334963	0.357036	0.29146	0.31129	0.304921	0.446176	0.266351	0.433133	0.221124	0.380568	0.190213	0.274171	0.340848	0.384808	0.23597	0.315519	0.291423	0.278202	0.342418	0.36327	0.310315	0.358844	0.285633	0.311318	0.285356	0.352819	0.228913	0.35806	0.291613	0.347117	0.231704	0.350119	0.288021	0.210915	0.320467	0.266989	0.297816	0.258828	0.274131	0.261057	0.21734	0.297497
422	0.395317	0.371588	0.279892	0.343793	0.366856	0.317068	0.181429	0.33668	0.358759	0.292576	0.312856	0.306244	0.448574	0.267951	0.435345	0.222051	0.38223	0.191255	0.275458	0.342454	0.386817	0.237497	0.317054	0.293038	0.279526	0.344196	0.364965	0.311754	0.36033	0.287434	0.312532	0.286922	0.354615	0.22979	0.36007	0.292702	0.349074	0.233111	0.351978	0.289269	0.212314	0.321937	0.26803	0.298791	0.260312	0.275216	0.262235	0.218465	0.299042
423	0.397176	0.372866	0.280609	0.345479	0.368393	0.31802	0.182135	0.337998	0.360347	0.293489	0.314245	0.307325	0.450773	0.269263	0.437338	0.22256	0.383594	0.192101	0.276544	0.343773	0.3884	0.238766	0.318229	0.294667	0.280738	0.345685	0.366611	0.312958	0.361649	0.289148	0.31347	0.288278	0.356285	0.23033	0.362038	0.293469	0.350891	0.234494	0.353771	0.290298	0.213624	0.323405	0.268882	0.299644	0.261657	0.276123	0.263126	0.219294	0.300249
424	0.399118	0.374103	0.281765	0.347172	0.370016	0.319281	0.183379	0.339547	0.361867	0.294566	0.315693	0.3086	0.452761	0.270927	0.439534	0.223606	0.385084	0.193266	0.277737	0.345407	0.390155	0.240353	0.319701	0.296439	0.282262	0.347554	0.368386	0.314424	0.363139	0.291285	0.314774	0.289844	0.358064	0.231414	0.364112	0.294446	0.353005	0.235966	0.355782	0.291538	0.2151	0.324962	0.270251	0.300836	0.26307	0.277273	0.264385	0.220335	0.301806
425	0.401114	0.375302	0.282869	0.348736	0.371582	0.320552	0.184434	0.341099	0.363562	0.295754	0.317275	0.309839	0.454974	0.272592	0.441529	0.224469	0.386498	0.194347	0.278969	0.3469	0.392028	0.241581	0.321166	0.298175	0.28368	0.34943	0.370002	0.315757	0.364648	0.293088	0.31587	0.291365	0.359849	0.232312	0.36601	0.295488	0.355135	0.237299	0.357735	0.29277	0.216631	0.326449	0.271385	0.301768	0.264449	0.27838	0.265593	0.221378	0.303163
426	0.403203	0.376648	0.283994	0.350468	0.373173	0.321796	0.185542	0.342749	0.365399	0.29695	0.318974	0.311239	0.457298	0.274249	0.443696	0.22532	0.38808	0.195525	0.280269	0.348482	0.394128	0.24294	0.322637	0.299939	0.285102	0.351328	0.371697	0.317158	0.366308	0.294874	0.316991	0.292975	0.361692	0.233219	0.368027	0.296543	0.357221	0.238599	0.359661	0.294041	0.218281	0.328033	0.272454	0.302693	0.266035	0.279543	0.266765	0.222484	0.304566
427	0.405337	0.3782	0.285203	0.35247	0.374875	0.323014	0.18688	0.344512	0.367272	0.29807	0.320683	0.312843	0.459507	0.275913	0.446192	0.226343	0.389923	0.196896	0.281614	0.3503	0.396409	0.244777	0.324153	0.301722	0.286602	0.353275	0.373603	0.318739	0.368145	0.296909	0.318316	0.294706	0.363628	0.234294	0.370313	0.297583	0.359292	0.239978	0.361613	0.295369	0.220024	0.329771	0.273658	0.303829	0.267874	0.280809	0.267952	0.223669	0.306205
428	0.407194	0.379596	0.286178	0.35402	0.376647	0.324171	0.187825	0.345984	0.36909	0.299102	0.32213	0.314034	0.461427	0.277474	0.448044	0.227197	0.391453	0.197952	0.282767	0.351871	0.398337	0.246325	0.325622	0.303071	0.287772	0.355055	0.375224	0.319979	0.369703	0.298588	0.319334	0.296013	0.36554	0.234998	0.372237	0.298589	0.361487	0.241343	0.363508	0.296526	0.221469	0.331239	0.274709	0.304784	0.269281	0.281848	0.269011	0.224661	0.307624
429	0.409211	0.380891	0.287353	0.355907	0.378709	0.325454	0.188978	0.347811	0.370921	0.300358	0.323665	0.315239	0.463575	0.279148	0.450361	0.228256	0.39323	0.199231	0.284261	0.353711	0.400603	0.248049	0.327346	0.305025	0.289423	0.357378	0.37719	0.321606	0.371665	0.300705	0.320772	0.297835	0.367804	0.236003	0.374628	0.299903	0.364032	0.243055	0.365696	0.297895	0.223214	0.332607	0.27575	0.305667	0.270599	0.283051	0.270329	0.225881	0.309273
430	0.411316	0.382235	0.288643	0.358088	0.380775	0.326774	0.190261	0.349752	0.372755	0.301683	0.325389	0.316557	0.465842	0.280864	0.452797	0.229367	0.394987	0.200616	0.285782	0.355536	0.402846	0.24984	0.329057	0.307152	0.291213	0.359733	0.379139	0.323307	0.373656	0.302937	0.322287	0.299804	0.369997	0.237168	0.377058	0.301201	0.366431	0.244782	0.367815	0.299354	0.225158	0.33421	0.27693	0.306639	0.272088	0.284294	0.271692	0.227188	0.310967
431	0.413242	0.383783	0.289751	0.360087	0.382379	0.327953	0.191321	0.351225	0.374556	0.30275	0.32723	0.317924	0.467863	0.282454	0.454461	0.230191	0.39619	0.201729	0.286742	0.356813	0.404373	0.251369	0.330333	0.308472	0.292374	0.361214	0.38039	0.324405	0.37495	0.304552	0.323178	0.301077	0.371491	0.238013	0.37868	0.301968	0.368049	0.245983	0.369319	0.300576	0.226902	0.336329	0.278345	0.307833	0.2739	0.285284	0.272676	0.22823	0.312294
432	0.415403	0.385342	0.291037	0.361789	0.383892	0.329369	0.192644	0.352871	0.376401	0.303872	0.328951	0.31948	0.470045	0.284276	0.456603	0.231288	0.397877	0.203084	0.288137	0.358561	0.406543	0.25315	0.332063	0.310199	0.293936	0.3632	0.382091	0.32594	0.376692	0.306501	0.324592	0.302924	0.373538	0.239013	0.380847	0.303079	0.370309	0.247476	0.371309	0.301846	0.228799	0.33821	0.279717	0.309002	0.275727	0.286654	0.273846	0.229515	0.313812
433	0.417571	0.386818	0.292208	0.363444	0.385515	0.330743	0.193911	0.354581	0.378289	0.305144	0.330562	0.320946	0.472193	0.285998	0.458835	0.232362	0.399573	0.204565	0.289575	0.360259	0.408665	0.25493	0.333685	0.31212	0.295496	0.365247	0.383807	0.327533	0.378521	0.308557	0.326029	0.304825	0.375644	0.239974	0.383055	0.304364	0.372661	0.24905	0.373392	0.303136	0.230666	0.339829	0.280911	0.310054	0.277346	0.287902	0.27508	0.230785	0.315459
434	0.4196	0.388223	0.293229	0.365224	0.3873	0.331979	0.195042	0.35627	0.380174	0.306467	0.332139	0.322236	0.474194	0.287552	0.460925	0.233304	0.40106	0.206015	0.290853	0.361725	0.410512	0.256595	0.335041	0.314004	0.296893	0.367147	0.385333	0.328965	0.380234	0.310523	0.327228	0.306494	0.377522	0.240858	0.385007	0.305626	0.374794	0.250538	0.375305	0.304455	0.232463	0.341367	0.282002	0.311048	0.278842	0.288901	0.276271	0.231931	0.317106
435	0.421528	0.38969	0.294488	0.367141	0.389129	0.333301	0.196381	0.357996	0.38196	0.307533	0.333789	0.323575	0.476102	0.2893	0.463075	0.234367	0.402662	0.207308	0.292202	0.363426	0.412748	0.258317	0.336696	0.315795	0.298481	0.369258	0.386985	0.330421	0.382042	0.312412	0.328457	0.308205	0.379403	0.24192	0.386939	0.306783	0.376993	0.25197	0.377167	0.305916	0.234405	0.343152	0.283312	0.312204	0.280674	0.290171	0.277425	0.233146	0.318619
436	0.42367	0.391189	0.295809	0.369097	0.390991	0.334701	0.197738	0.359676	0.383832	0.308658	0.335542	0.324973	0.478633	0.291205	0.465077	0.235478	0.404251	0.208804	0.293773	0.365208	0.414888	0.26023	0.338303	0.31755	0.300095	0.371243	0.388667	0.331928	0.383846	0.314437	0.329849	0.310031	0.381425	0.243047	0.38918	0.307986	0.379204	0.25365	0.37916	0.307274	0.236411	0.344867	0.284781	0.313231	0.282595	0.291613	0.278688	0.234506	0.320184
437	0.42588	0.392714	0.297135	0.371025	0.392822	0.336133	0.199031	0.361408	0.385788	0.309903	0.337307	0.326435	0.481243	0.293118	0.467327	0.236608	0.405888	0.210348	0.295338	0.367013	0.416989	0.262148	0.339908	0.319339	0.30171	0.373188	0.390312	0.333457	0.385667	0.316507	0.331298	0.311889	0.383534	0.244144	0.391461	0.309269	0.381464	0.255377	0.381177	0.308609	0.238392	0.346644	0.286214	0.314268	0.284458	0.293033	0.280006	0.235854	0.321793
438	0.427957	0.394255	0.29842	0.372915	0.394599	0.337553	0.200264	0.363265	0.387764	0.311225	0.339008	0.327935	0.483345	0.2949	0.470048	0.237748	0.407603	0.211778	0.296704	0.368794	0.419156	0.26391	0.341575	0.321192	0.303331	0.37525	0.391905	0.334973	0.387525	0.318513	0.332687	0.313687	0.38563	0.245172	0.393507	0.310603	0.383779	0.256941	0.383114	0.31003	0.240309	0.348588	0.287475	0.315458	0.286189	0.294293	0.281301	0.237083	0.323399
439	0.429913	0.395788	0.299563	0.37492	0.396464	0.33897	0.201621	0.365072	0.38967	0.312488	0.340739	0.329393	0.485384	0.296558	0.472432	0.238933	0.409154	0.213391	0.298147	0.370462	0.421147	0.265745	0.343073	0.323013	0.304949	0.377478	0.393623	0.336479	0.389339	0.320604	0.334107	0.315476	0.387709	0.246298	0.395621	0.311874	0.386003	0.258567	0.385166	0.311445	0.24232	0.350288	0.288748	0.316564	0.28786	0.29556	0.282621	0.238493	0.325003
440	0.432294	0.39727	0.300724	0.376719	0.398213	0.340322	0.202978	0.366729	0.391523	0.313692	0.342399	0.330726	0.487286	0.298225	0.474428	0.240013	0.410678	0.214858	0.299536	0.372078	0.423087	0.267572	0.344632	0.324741	0.306503	0.379408	0.395165	0.337915	0.39114	0.322546	0.335402	0.317155	0.389626	0.247366	0.397595	0.313093	0.388179	0.260193	0.387108	0.31284	0.24428	0.35194	0.290034	0.317567	0.289572	0.296754	0.283824	0.239823	0.326535
441	0.434812	0.398725	0.301964	0.378392	0.39993	0.341642	0.204287	0.368316	0.393337	0.314892	0.344019	0.332026	0.489135	0.299941	0.476278	0.241049	0.412205	0.216207	0.300892	0.373675	0.425191	0.269366	0.346258	0.326449	0.308038	0.381184	0.396623	0.339354	0.392956	0.324377	0.336654	0.318797	0.391493	0.24843	0.399525	0.314296	0.39032	0.261796	0.388979	0.314166	0.246181	0.353643	0.291329	0.318533	0.291293	0.297928	0.284968	0.24102	0.328047
442	0.436728	0.400235	0.303257	0.380257	0.401829	0.34301	0.20556	0.370006	0.39512	0.316158	0.345694	0.333464	0.491088	0.301672	0.478354	0.242213	0.41373	0.217677	0.302317	0.375273	0.427652	0.271135	0.347811	0.32827	0.309653	0.383281	0.398291	0.340919	0.394786	0.326298	0.338064	0.320562	0.393538	0.249646	0.401651	0.315529	0.392413	0.263378	0.390954	0.315374	0.248099	0.355403	0.292624	0.319579	0.29293	0.299196	0.286221	0.242185	0.329646
443	0.43865	0.402137	0.30446	0.382129	0.403443	0.344287	0.206861	0.371704	0.396815	0.317301	0.347192	0.334846	0.492913	0.303308	0.480354	0.243329	0.41573	0.219074	0.30366	0.377017	0.429852	0.272869	0.349214	0.329939	0.311135	0.38514	0.399727	0.342406	0.396299	0.328197	0.339322	0.322186	0.395353	0.250726	0.403487	0.316724	0.394406	0.264935	0.392713	0.316596	0.24998	0.357059	0.293862	0.320702	0.294679	0.300361	0.287442	0.243431	0.331127
444	0.440546	0.403923	0.305582	0.383894	0.405075	0.345514	0.208085	0.37336	0.398756	0.318451	0.348705	0.336181	0.494728	0.304922	0.482245	0.244428	0.417569	0.220394	0.304985	0.378837	0.4318	0.274502	0.350659	0.331577	0.312551	0.386908	0.401306	0.343801	0.397931	0.330107	0.34057	0.323773	0.397217	0.251748	0.405529	0.3179	0.396416	0.266453	0.394437	0.317884	0.251784	0.35865	0.295075	0.321703	0.296354	0.301572	0.288644	0.244729	0.332648
445	0.442383	0.405361	0.306702	0.385569	0.406954	0.346774	0.209261	0.374986	0.400984	0.319686	0.350358	0.337508	0.49662	0.306555	0.484087	0.245555	0.418994	0.221694	0.306348	0.380623	0.43366	0.276087	0.352246	0.333278	0.314004	0.388761	0.403182	0.345169	0.399925	0.33204	0.341916	0.325422	0.399334	0.252809	0.407924	0.319094	0.398602	0.267959	0.396395	0.319239	0.253521	0.360252	0.296328	0.322612	0.29789	0.302886	0.289862	0.246031	0.334247
446	0.444279	0.406864	0.307977	0.387384	0.40906	0.348203	0.210694	0.376706	0.403009	0.320936	0.35209	0.338871	0.498557	0.308155	0.486055	0.246737	0.420627	0.2231	0.307753	0.38226	0.43571	0.277909	0.353893	0.335016	0.315606	0.390765	0.404998	0.34668	0.402094	0.333945	0.343329	0.327162	0.40168	0.25396	0.410042	0.320369	0.401214	0.26956	0.398963	0.320611	0.255287	0.361971	0.297736	0.3239	0.299513	0.304142	0.291144	0.247301	0.335693
447	0.445877	0.408081	0.309045	0.388832	0.410725	0.349386	0.211835	0.378331	0.404589	0.321993	0.35355	0.340154	0.500242	0.309742	0.487732	0.247723	0.421917	0.224283	0.308859	0.383622	0.437404	0.279391	0.355227	0.336508	0.316957	0.392764	0.406301	0.347923	0.40366	0.335616	0.344427	0.328544	0.403455	0.254852	0.411725	0.32136	0.40324	0.270965	0.400826	0.321783	0.256805	0.363361	0.2989	0.324804	0.301019	0.305212	0.292207	0.248352	0.336982
448	0.447398	0.40918	0.309968	0.390295	0.412102	0.350384	0.212763	0.379936	0.40591	0.322924	0.35483	0.341308	0.501845	0.311181	0.489281	0.248563	0.423085	0.225329	0.309872	0.384904	0.438928	0.280669	0.356417	0.337871	0.318138	0.394588	0.407402	0.349039	0.404843	0.337171	0.345375	0.329714	0.40486	0.255604	0.413199	0.322208	0.404848	0.272203	0.402263	0.322797	0.258169	0.36457	0.299865	0.325499	0.302394	0.306153	0.293167	0.249225	0.338187
449	0.449143	0.410436	0.310951	0.392223	0.41356	0.351424	0.213756	0.381623	0.407309	0.323913	0.356172	0.342388	0.503625	0.312432	0.490994	0.249438	0.424498	0.226437	0.311103	0.386338	0.440627	0.282058	0.357762	0.33933	0.319374	0.396176	0.408753	0.350305	0.406159	0.338824	0.346477	0.330991	0.406387	0.25647	0.4148	0.323185	0.406544	0.273437	0.403942	0.323825	0.259575	0.365955	0.300852	0.326392	0.303717	0.307124	0.294243	0.250093	0.339431
450	0.45091	0.411852	0.31216	0.394099	0.415104	0.352726	0.215013	0.383286	0.409014	0.325232	0.357724	0.343766	0.50549	0.314046	0.492831	0.250612	0.42605	0.227703	0.312504	0.387854	0.442462	0.283584	0.359278	0.340968	0.320777	0.397901	0.410196	0.351769	0.407798	0.340693	0.347788	0.332544	0.408189	0.257606	0.416646	0.324345	0.408456	0.274904	0.405754	0.325202	0.261096	0.367883	0.302166	0.327508	0.305201	0.308384	0.2955	0.251335	0.340908
451	0.452615	0.413183	0.313328	0.395727	0.416606	0.353905	0.216193	0.384797	0.410602	0.326441	0.359428	0.345112	0.507415	0.315582	0.494648	0.251738	0.42753	0.228839	0.313699	0.389311	0.444219	0.284972	0.36079	0.342582	0.322137	0.399548	0.411583	0.353138	0.409297	0.342407	0.348995	0.333889	0.409839	0.258606	0.418359	0.325515	0.410287	0.276348	0.40751	0.32647	0.262494	0.369658	0.303389	0.328574	0.306666	0.309533	0.296778	0.252467	0.342361
452	0.454251	0.414401	0.314367	0.397093	0.418002	0.354995	0.217226	0.38617	0.411999	0.327492	0.361154	0.346334	0.509295	0.316937	0.496373	0.252692	0.428898	0.229805	0.314681	0.390651	0.44579	0.286197	0.362264	0.344072	0.323394	0.401075	0.412865	0.354345	0.41054	0.343934	0.350033	0.33502	0.411287	0.259426	0.419862	0.32656	0.411956	0.277655	0.40914	0.327514	0.263711	0.371065	0.304427	0.329528	0.308022	0.31049	0.297964	0.253351	0.34365
453	0.455862	0.415656	0.315349	0.398338	0.419288	0.356364	0.218282	0.387536	0.413428	0.328664	0.362722	0.347558	0.510967	0.318314	0.497998	0.25356	0.430253	0.230771	0.315753	0.391896	0.44718	0.287438	0.363783	0.345441	0.324618	0.402588	0.414077	0.355542	0.411724	0.345527	0.351065	0.336327	0.412804	0.26033	0.421339	0.327402	0.413572	0.278857	0.410685	0.328536	0.264846	0.372333	0.305477	0.330489	0.309267	0.311459	0.299008	0.254179	0.34477
454	0.45741	0.41681	0.316272	0.399629	0.42051	0.357725	0.219281	0.388855	0.414736	0.329684	0.364052	0.348774	0.512641	0.319535	0.499593	0.254438	0.43151	0.23159	0.31682	0.393187	0.448624	0.288569	0.365197	0.346736	0.325772	0.403969	0.415219	0.357161	0.412939	0.347089	0.352186	0.337532	0.414204	0.261244	0.422841	0.328246	0.415139	0.280124	0.412168	0.329549	0.265909	0.373499	0.306496	0.331333	0.310458	0.312432	0.300121	0.255114	0.346022
455	0.458931	0.417971	0.317253	0.400939	0.42178	0.358909	0.220288	0.390188	0.416046	0.33074	0.365318	0.350169	0.514357	0.320834	0.501215	0.255374	0.43281	0.232394	0.317862	0.394501	0.450135	0.289719	0.366548	0.348111	0.326932	0.40536	0.416457	0.358765	0.414151	0.348711	0.353439	0.338646	0.415559	0.262149	0.424361	0.329163	0.416679	0.281419	0.413659	0.330613	0.266979	0.374696	0.307564	0.332173	0.311649	0.313436	0.301247	0.256048	0.347457
456	0.460427	0.41916	0.318297	0.40221	0.423106	0.359889	0.221311	0.391536	0.417391	0.331898	0.366614	0.35171	0.516059	0.322288	0.502835	0.256323	0.434166	0.233239	0.318887	0.395777	0.451629	0.290921	0.367851	0.349654	0.328098	0.406807	0.41779	0.360006	0.415313	0.350438	0.354744	0.339701	0.4169	0.263005	0.425832	0.330101	0.41819	0.282664	0.415183	0.331705	0.268063	0.375946	0.30866	0.333072	0.31283	0.314437	0.302319	0.256879	0.348967
457	0.461775	0.420092	0.319096	0.403387	0.424231	0.360889	0.222155	0.39271	0.418493	0.332752	0.36773	0.352799	0.51752	0.323475	0.50422	0.257035	0.435203	0.233882	0.319942	0.396918	0.452894	0.291893	0.368971	0.351309	0.329049	0.40803	0.418768	0.361038	0.416393	0.352181	0.355772	0.34062	0.418036	0.263686	0.427059	0.330776	0.419581	0.283755	0.416631	0.332589	0.268976	0.376994	0.309477	0.333877	0.313827	0.315256	0.303364	0.257627	0.350206
458	0.463146	0.421028	0.319967	0.404569	0.425414	0.361874	0.223028	0.393929	0.41971	0.333718	0.368982	0.353863	0.51917	0.32467	0.505698	0.257838	0.43639	0.234614	0.320929	0.398146	0.454229	0.292933	0.370155	0.35278	0.330096	0.409305	0.419888	0.362095	0.41753	0.35372	0.356757	0.34173	0.419267	0.26445	0.428354	0.331534	0.421064	0.284923	0.418104	0.333629	0.269897	0.378063	0.310428	0.334842	0.314892	0.316138	0.304411	0.258366	0.351373
459	0.464553	0.422066	0.320925	0.40574	0.426592	0.362789	0.223918	0.395192	0.420992	0.334927	0.370254	0.35494	0.52084	0.325909	0.507189	0.258704	0.43766	0.235396	0.321869	0.399401	0.455585	0.294012	0.371377	0.35407	0.331184	0.410627	0.421084	0.363229	0.418672	0.355091	0.357728	0.34305	0.420528	0.265313	0.429698	0.332366	0.422577	0.286131	0.419552	0.334748	0.27082	0.379163	0.31148	0.335914	0.315993	0.317066	0.305477	0.25912	0.35249
460	0.465928	0.423178	0.32184	0.406846	0.427615	0.363595	0.224749	0.396409	0.422145	0.3363	0.371313	0.355935	0.522199	0.327138	0.508497	0.259488	0.438772	0.236071	0.322814	0.400526	0.456804	0.29499	0.37251	0.355291	0.332149	0.411874	0.422122	0.364381	0.4197	0.356418	0.35863	0.344393	0.42164	0.266163	0.43095	0.333155	0.423962	0.28725	0.420878	0.335754	0.271674	0.380214	0.312433	0.336914	0.317	0.317929	0.30656	0.25988	0.353525
461	0.467149	0.424007	0.322504	0.407889	0.428585	0.364466	0.225584	0.397522	0.423141	0.337345	0.372357	0.356865	0.523492	0.328332	0.509788	0.260258	0.439821	0.236638	0.323702	0.401542	0.457976	0.295912	0.373569	0.356364	0.333121	0.412986	0.423205	0.365423	0.420616	0.35759	0.359387	0.345259	0.422695	0.266805	0.432118	0.334068	0.425236	0.28832	0.422099	0.33693	0.272453	0.381139	0.313288	0.337749	0.3179	0.318766	0.307623	0.260583	0.354521
462	0.46834	0.424827	0.323201	0.40895	0.429582	0.36531	0.226421	0.398581	0.424149	0.338269	0.373418	0.357845	0.524843	0.329632	0.51108	0.261059	0.440863	0.23726	0.324528	0.402551	0.459103	0.296792	0.374587	0.357481	0.334134	0.41408	0.424195	0.366442	0.42147	0.358798	0.360124	0.346105	0.423748	0.267495	0.433244	0.335007	0.426474	0.28938	0.423352	0.337956	0.273247	0.382049	0.314132	0.338504	0.318816	0.319597	0.308602	0.261314	0.35554
463	0.46954	0.425718	0.324069	0.409988	0.430588	0.366093	0.22723	0.399643	0.425188	0.339183	0.374468	0.358854	0.526218	0.330998	0.512344	0.261859	0.441893	0.237926	0.325302	0.403562	0.460196	0.297648	0.375604	0.358651	0.335203	0.415188	0.425064	0.367463	0.422312	0.36008	0.360875	0.347064	0.424783	0.268261	0.434341	0.335841	0.4277	0.290422	0.424636	0.338749	0.274036	0.382974	0.314971	0.339208	0.319806	0.320392	0.309503	0.262046	0.356559
464	0.470682	0.426502	0.325045	0.410827	0.43148	0.366862	0.227965	0.400762	0.4261	0.340037	0.375431	0.359717	0.527425	0.332194	0.513511	0.262551	0.44284	0.238429	0.326056	0.404479	0.461277	0.298503	0.376659	0.35967	0.336331	0.41624	0.425932	0.368433	0.423188	0.361289	0.361566	0.347839	0.425716	0.268857	0.435397	0.336444	0.428876	0.291388	0.425789	0.339532	0.274686	0.383832	0.315711	0.339827	0.320855	0.32107	0.310412	0.262635	0.357463
465	0.471889	0.427394	0.326025	0.411778	0.432469	0.367741	0.228764	0.401827	0.427162	0.340953	0.376458	0.360642	0.528689	0.33333	0.514715	0.263288	0.443814	0.23905	0.327006	0.405445	0.462419	0.299428	0.377739	0.360787	0.337315	0.41731	0.426907	0.369496	0.424141	0.362464	0.362376	0.348737	0.426746	0.269603	0.43653	0.337146	0.430159	0.29242	0.427039	0.340385	0.275524	0.384745	0.316557	0.34055	0.322134	0.321829	0.311443	0.263327	0.358442
466	0.473025	0.428215	0.326908	0.412737	0.433441	0.368541	0.229542	0.402832	0.428185	0.341821	0.377467	0.361589	0.529944	0.33441	0.515859	0.263973	0.444756	0.23961	0.328028	0.406453	0.463555	0.300281	0.378737	0.361866	0.338123	0.418331	0.427835	0.370489	0.425041	0.363607	0.363108	0.349582	0.427737	0.270297	0.437619	0.337802	0.431433	0.293452	0.428275	0.341237	0.276309	0.385623	0.317582	0.341224	0.323231	0.322681	0.312434	0.263993	0.359391
467	0.474017	0.428861	0.327671	0.41361	0.434304	0.369168	0.230254	0.403823	0.429021	0.342582	0.378381	0.362486	0.531123	0.335434	0.516899	0.264567	0.445637	0.240004	0.328986	0.407485	0.464635	0.301	0.379631	0.362812	0.338838	0.41928	0.428623	0.37133	0.425825	0.36473	0.363663	0.35027	0.428598	0.270801	0.438582	0.338304	0.432596	0.294438	0.4294	0.342025	0.276881	0.38641	0.318727	0.341757	0.323921	0.323592	0.313307	0.264545	0.360244
468	0.475134	0.429662	0.328487	0.414594	0.43523	0.369987	0.231127	0.404913	0.429941	0.343471	0.379281	0.36334	0.53235	0.33646	0.518114	0.265362	0.446641	0.240648	0.329954	0.408612	0.465757	0.301891	0.380697	0.363897	0.339739	0.420369	0.42956	0.37237	0.42675	0.365904	0.364476	0.351209	0.42959	0.271496	0.439621	0.338978	0.433763	0.295527	0.430583	0.34283	0.277688	0.387278	0.319673	0.342459	0.324853	0.324552	0.314399	0.265242	0.361246
469	0.476228	0.430542	0.329234	0.415538	0.436078	0.370798	0.231908	0.405961	0.430899	0.344348	0.380234	0.364169	0.533506	0.337542	0.519222	0.26606	0.44758	0.241251	0.33077	0.409575	0.466777	0.302769	0.381724	0.364964	0.340558	0.421378	0.430397	0.373386	0.42761	0.367009	0.365237	0.352088	0.430544	0.272168	0.440633	0.339621	0.434912	0.296499	0.431709	0.343683	0.278514	0.388176	0.320488	0.343088	0.325749	0.325455	0.315501	0.265945	0.362182
470	0.477319	0.431447	0.329975	0.416478	0.436966	0.371601	0.232652	0.406976	0.431893	0.345237	0.381265	0.365063	0.534655	0.33866	0.520289	0.266714	0.448497	0.24182	0.331561	0.410499	0.46779	0.303672	0.382737	0.366002	0.34134	0.422343	0.431196	0.374361	0.428455	0.368142	0.365953	0.352949	0.431501	0.272848	0.441679	0.340267	0.436112	0.297482	0.432844	0.344556	0.279334	0.389092	0.321289	0.343704	0.326621	0.326291	0.316586	0.26664	0.363088
471	0.478484	0.43232	0.33082	0.417518	0.43808	0.372471	0.233537	0.408033	0.432928	0.346207	0.382342	0.3661	0.535916	0.339754	0.521514	0.267519	0.449515	0.242487	0.332537	0.411642	0.46897	0.304713	0.38385	0.367069	0.342258	0.423404	0.432141	0.375374	0.429438	0.369453	0.366758	0.35397	0.432578	0.273663	0.442856	0.34103	0.437434	0.29871	0.434111	0.345377	0.2802	0.39002	0.32219	0.344479	0.327591	0.327094	0.317708	0.267369	0.364095
472	0.47953	0.433082	0.331454	0.418447	0.438964	0.373195	0.234259	0.408998	0.433899	0.347023	0.383226	0.36695	0.536993	0.340795	0.522542	0.268166	0.450347	0.243056	0.333217	0.41251	0.469996	0.305636	0.384801	0.368129	0.343024	0.424356	0.432936	0.376341	0.430303	0.370532	0.367406	0.354742	0.433559	0.27434	0.443869	0.341553	0.438617	0.299622	0.435274	0.346041	0.280955	0.390868	0.32296	0.345041	0.328418	0.32777	0.318693	0.267995	0.36492
473	0.480607	0.43384	0.332178	0.419403	0.439844	0.373962	0.235075	0.410059	0.43484	0.347842	0.384076	0.367803	0.538027	0.341867	0.523626	0.268876	0.451237	0.243704	0.333933	0.41338	0.471001	0.306629	0.385796	0.369208	0.343875	0.425427	0.433757	0.377378	0.4312	0.371622	0.368116	0.355615	0.434555	0.275049	0.444872	0.342159	0.439825	0.300708	0.43643	0.346837	0.281778	0.391739	0.323767	0.345666	0.329287	0.328508	0.319679	0.268669	0.365835
474	0.48175	0.434635	0.333046	0.42041	0.440823	0.374823	0.23603	0.41122	0.435788	0.348728	0.385013	0.368741	0.539117	0.342987	0.524808	0.269691	0.45224	0.244443	0.334821	0.414388	0.472061	0.307754	0.386887	0.370287	0.344856	0.426628	0.434644	0.378459	0.432166	0.37281	0.368929	0.356668	0.435578	0.275817	0.445926	0.342933	0.44109	0.302112	0.43759	0.347791	0.282709	0.392669	0.324654	0.346425	0.330257	0.32934	0.32069	0.269426	0.366888
475	0.482768	0.43538	0.333663	0.421278	0.441716	0.375562	0.236772	0.412164	0.436767	0.34954	0.386044	0.36962	0.540237	0.344064	0.525716	0.270297	0.453046	0.244991	0.33561	0.415344	0.473099	0.308824	0.387829	0.371281	0.345655	0.427598	0.435371	0.379315	0.433011	0.373854	0.369547	0.357455	0.436444	0.276396	0.446878	0.343505	0.442187	0.303321	0.438584	0.348487	0.283534	0.39358	0.325417	0.346997	0.331143	0.330034	0.321528	0.270082	0.36772
476	0.483866	0.436223	0.334445	0.422211	0.442649	0.376373	0.2376	0.413194	0.437691	0.35037	0.386956	0.370458	0.54127	0.345142	0.526801	0.271076	0.453959	0.245691	0.336422	0.416298	0.474192	0.309819	0.388849	0.372297	0.346415	0.428588	0.436126	0.380284	0.43391	0.375017	0.370301	0.358468	0.437417	0.277121	0.447908	0.344175	0.443385	0.304492	0.439679	0.349309	0.284378	0.394499	0.326268	0.347574	0.332069	0.330823	0.322491	0.270864	0.368643
477	0.484941	0.437058	0.335274	0.423188	0.443575	0.377151	0.238443	0.414218	0.438612	0.351207	0.387807	0.371267	0.542263	0.346192	0.527929	0.271853	0.454878	0.246392	0.337193	0.417205	0.475286	0.310734	0.389896	0.373296	0.347178	0.429572	0.436909	0.381288	0.434809	0.376177	0.371051	0.359464	0.438439	0.277838	0.448903	0.344846	0.444561	0.305554	0.440785	0.350164	0.285342	0.395358	0.327115	0.348159	0.332967	0.331593	0.323447	0.271644	0.369565
478	0.485893	0.437791	0.335962	0.424154	0.444451	0.377813	0.239199	0.415133	0.439596	0.352029	0.388714	0.372074	0.543306	0.347214	0.528909	0.27243	0.45568	0.246923	0.337884	0.418052	0.476324	0.31161	0.39088	0.374246	0.34797	0.430511	0.437672	0.382207	0.435647	0.377201	0.371658	0.360187	0.439403	0.278387	0.449771	0.345411	0.445595	0.306465	0.441784	0.350904	0.286464	0.396143	0.327855	0.348739	0.333781	0.332233	0.324252	0.272289	0.370376
479	0.486995	0.438667	0.336658	0.425196	0.445426	0.378705	0.240046	0.416234	0.440581	0.352896	0.389662	0.372947	0.544463	0.348393	0.529986	0.273148	0.456599	0.24759	0.338709	0.419012	0.477358	0.312597	0.391884	0.375295	0.348843	0.431618	0.43841	0.383221	0.436601	0.378316	0.37252	0.361153	0.440396	0.27916	0.450846	0.346146	0.446822	0.30749	0.44286	0.351694	0.287584	0.397146	0.328689	0.34943	0.334708	0.333021	0.325197	0.273069	0.371331
480	0.488047	0.439538	0.337422	0.426194	0.446374	0.37954	0.240897	0.417307	0.441522	0.353708	0.390614	0.373845	0.545511	0.349522	0.531	0.273919	0.457529	0.24834	0.339532	0.419947	0.478387	0.313599	0.392872	0.37632	0.349704	0.432661	0.439119	0.38424	0.437529	0.379447	0.373327	0.362135	0.441433	0.279887	0.451884	0.346835	0.44802	0.308565	0.443944	0.352501	0.288603	0.398102	0.329507	0.350048	0.335634	0.333784	0.326121	0.273794	0.372288
481	0.489051	0.44037	0.338257	0.427162	0.447309	0.380288	0.241745	0.418319	0.442454	0.354493	0.39158	0.374735	0.546442	0.350572	0.531991	0.274693	0.458453	0.249133	0.340363	0.420886	0.479487	0.31461	0.393921	0.377354	0.350569	0.433666	0.439832	0.385247	0.438454	0.380579	0.374049	0.363102	0.442513	0.280677	0.45287	0.347505	0.449179	0.309651	0.445003	0.353353	0.289567	0.398984	0.330333	0.350607	0.336573	0.334542	0.327049	0.274504	0.373238
482	0.490148	0.441216	0.339115	0.428201	0.448334	0.381115	0.242638	0.419376	0.443461	0.355362	0.39259	0.375591	0.547414	0.351639	0.533128	0.275466	0.459414	0.249938	0.341306	0.421965	0.480755	0.315683	0.39515	0.378519	0.351516	0.434826	0.440593	0.386267	0.439508	0.38173	0.374863	0.364159	0.443607	0.281866	0.453942	0.348337	0.450431	0.310723	0.446037	0.354292	0.290612	0.399944	0.33128	0.351261	0.337625	0.335444	0.328118	0.275407	0.374253
483	0.491137	0.442007	0.339833	0.42916	0.449235	0.38189	0.243511	0.420347	0.44443	0.356144	0.393431	0.376393	0.548398	0.352594	0.534111	0.276353	0.460241	0.250614	0.342065	0.422848	0.481744	0.316569	0.396089	0.379452	0.352262	0.435801	0.441267	0.387153	0.440424	0.382738	0.375539	0.36501	0.444537	0.282688	0.454788	0.348942	0.451434	0.311672	0.446969	0.355006	0.291554	0.400859	0.332144	0.351848	0.338519	0.336192	0.328953	0.276314	0.375067
484	0.49213	0.442827	0.340556	0.430123	0.450153	0.382735	0.244379	0.421343	0.445438	0.356926	0.394262	0.377278	0.549393	0.35363	0.535072	0.277359	0.461084	0.25132	0.342839	0.423709	0.482715	0.317507	0.397024	0.380377	0.353032	0.43678	0.441926	0.388108	0.441363	0.3838	0.376287	0.365939	0.445522	0.28343	0.455713	0.349597	0.452521	0.312713	0.447976	0.355741	0.292538	0.401779	0.333001	0.352472	0.339448	0.336962	0.3298	0.2773	0.375932
485	0.49322	0.443739	0.341389	0.431147	0.451177	0.383701	0.245271	0.422421	0.446502	0.357777	0.395197	0.378273	0.550378	0.35482	0.536105	0.278393	0.462027	0.25215	0.343765	0.424684	0.483854	0.318636	0.39814	0.381454	0.35396	0.437894	0.442632	0.38923	0.442409	0.385012	0.377201	0.367078	0.446665	0.284318	0.456851	0.350463	0.453836	0.313926	0.449118	0.35666	0.293667	0.402757	0.333919	0.353183	0.34052	0.337856	0.330807	0.278355	0.376988
486	0.494376	0.444735	0.342259	0.432165	0.452186	0.384635	0.246219	0.423441	0.447446	0.358652	0.396138	0.379126	0.551279	0.355896	0.537092	0.27919	0.462907	0.252963	0.344682	0.425655	0.484957	0.319738	0.399152	0.38253	0.354835	0.438983	0.44335	0.390304	0.443339	0.386141	0.378	0.368048	0.44769	0.285093	0.457793	0.351247	0.454916	0.315007	0.450123	0.357582	0.294867	0.40379	0.334858	0.353838	0.341527	0.338656	0.33171	0.279194	0.377984
487	0.495478	0.445735	0.343166	0.433277	0.453231	0.385564	0.247242	0.42455	0.448509	0.359489	0.397132	0.380043	0.552261	0.357053	0.53815	0.280068	0.463886	0.25388	0.345633	0.426681	0.486137	0.320927	0.400269	0.383682	0.355806	0.440118	0.444068	0.391342	0.44441	0.387302	0.37886	0.369156	0.448846	0.285952	0.458808	0.352089	0.456086	0.316149	0.451244	0.358478	0.296083	0.404894	0.335869	0.354537	0.34263	0.339532	0.332683	0.28009	0.378957
488	0.496569	0.446711	0.34408	0.434424	0.454301	0.38648	0.248285	0.425689	0.449664	0.360343	0.398156	0.38101	0.553284	0.358242	0.539184	0.280984	0.46486	0.254833	0.346561	0.427695	0.487313	0.322123	0.401413	0.384832	0.3568	0.44128	0.444764	0.392368	0.445542	0.388479	0.379792	0.370329	0.450053	0.286874	0.45987	0.35298	0.457342	0.31732	0.45238	0.359395	0.297298	0.405972	0.336883	0.35523	0.343757	0.340477	0.333704	0.281056	0.379938
489	0.497725	0.447663	0.344972	0.435526	0.455374	0.387385	0.249284	0.426761	0.450795	0.361288	0.399163	0.381952	0.554256	0.359356	0.54009	0.281807	0.4657	0.255732	0.347426	0.428635	0.488398	0.323224	0.402453	0.385885	0.357701	0.44243	0.445426	0.393416	0.44658	0.389628	0.380746	0.371413	0.451155	0.287765	0.46088	0.353864	0.458579	0.318442	0.453367	0.360386	0.298526	0.406941	0.337824	0.355851	0.344797	0.341424	0.334695	0.282019	0.380959
490	0.498795	0.448605	0.345869	0.436748	0.456531	0.388354	0.250285	0.427883	0.451889	0.362221	0.400105	0.382908	0.555255	0.360499	0.541203	0.282741	0.466734	0.256774	0.348488	0.429749	0.489671	0.324451	0.403616	0.386971	0.35867	0.44357	0.446097	0.394488	0.447686	0.390809	0.381651	0.37262	0.452338	0.288645	0.461976	0.35474	0.459843	0.319671	0.454451	0.361346	0.299833	0.40802	0.338813	0.356558	0.345891	0.342348	0.335669	0.282992	0.382015
491	0.499837	0.449564	0.346728	0.437893	0.457613	0.389325	0.251368	0.429003	0.452993	0.363068	0.401042	0.383796	0.55622	0.361641	0.542273	0.283626	0.467743	0.257957	0.349461	0.430801	0.490887	0.325678	0.404748	0.38804	0.359642	0.444724	0.446733	0.395506	0.448806	0.391951	0.38255	0.373756	0.4535	0.289482	0.463025	0.355603	0.461042	0.320804	0.455504	0.362278	0.301125	0.409115	0.339779	0.357254	0.346983	0.343255	0.336582	0.283934	0.382996
492	0.500927	0.450579	0.347588	0.438961	0.458635	0.390291	0.252566	0.430106	0.454131	0.363865	0.402017	0.384665	0.55717	0.362765	0.543232	0.284462	0.468667	0.259176	0.35033	0.431755	0.492017	0.326875	0.405815	0.389101	0.360616	0.44589	0.447359	0.396486	0.449915	0.393056	0.383476	0.37482	0.454656	0.290312	0.464005	0.356499	0.462191	0.321857	0.456523	0.363205	0.302408	0.410199	0.340748	0.357938	0.348098	0.344159	0.337478	0.284869	0.383931
493	0.502146	0.451698	0.348578	0.440187	0.459802	0.391309	0.253855	0.431235	0.455298	0.364766	0.403041	0.385704	0.55821	0.363888	0.544246	0.285436	0.469665	0.260245	0.351402	0.432826	0.493286	0.328137	0.406942	0.390243	0.361675	0.447048	0.448075	0.397546	0.451042	0.394215	0.384444	0.376048	0.45596	0.291249	0.465037	0.357515	0.46343	0.323098	0.457666	0.364164	0.303803	0.411342	0.341848	0.358725	0.349356	0.345078	0.338487	0.285893	0.384996
494	0.503354	0.452804	0.349785	0.441607	0.461147	0.392501	0.255146	0.43259	0.456746	0.365904	0.404277	0.386911	0.559484	0.365312	0.545536	0.286527	0.470872	0.261466	0.352599	0.434064	0.494743	0.32956	0.408263	0.391521	0.362862	0.448441	0.448988	0.398785	0.45244	0.39561	0.385602	0.377453	0.457413	0.292324	0.466352	0.358623	0.46489	0.324481	0.458925	0.365311	0.305396	0.412715	0.343099	0.359611	0.350741	0.346116	0.33957	0.287011	0.386124
495	0.504498	0.453881	0.35086	0.442998	0.462498	0.3936	0.256274	0.43382	0.458042	0.366894	0.4054	0.387952	0.560552	0.366608	0.546787	0.28759	0.472057	0.26268	0.353788	0.435306	0.496175	0.331013	0.409585	0.39281	0.364059	0.449884	0.449888	0.400066	0.453894	0.397012	0.386742	0.378821	0.458875	0.29339	0.467673	0.359743	0.466335	0.325838	0.460149	0.366358	0.306988	0.413955	0.34422	0.360383	0.351991	0.347199	0.340631	0.288141	0.387258
496	0.505572	0.454924	0.351587	0.444175	0.463686	0.394429	0.257195	0.434702	0.458909	0.367495	0.406194	0.38865	0.561158	0.367488	0.54771	0.288502	0.473	0.263734	0.354823	0.436357	0.497369	0.332334	0.410697	0.393943	0.365111	0.451129	0.450537	0.40119	0.455122	0.398164	0.387664	0.37997	0.460171	0.294304	0.468704	0.360759	0.467513	0.327012	0.461185	0.367124	0.308423	0.41484	0.34506	0.360926	0.352973	0.348207	0.341589	0.289199	0.388317
497	0.506589	0.455866	0.35238	0.445224	0.46465	0.395275	0.258227	0.435704	0.459923	0.368188	0.407049	0.38945	0.561915	0.36851	0.548396	0.28927	0.473718	0.26478	0.355504	0.43704	0.498241	0.333382	0.411524	0.394725	0.365819	0.451975	0.450775	0.401868	0.45592	0.398973	0.388382	0.380907	0.461076	0.295013	0.469378	0.361429	0.468302	0.32793	0.461909	0.368021	0.309844	0.415854	0.34599	0.361516	0.354052	0.349016	0.342416	0.290138	0.389123
498	0.507738	0.456908	0.35329	0.446293	0.465654	0.396285	0.259336	0.43682	0.46113	0.369063	0.408062	0.390394	0.56282	0.369653	0.549294	0.290134	0.474634	0.2659	0.35638	0.437947	0.499343	0.334675	0.412525	0.395654	0.366747	0.45308	0.451269	0.402786	0.45696	0.399975	0.389241	0.382075	0.46221	0.295886	0.470283	0.36227	0.469355	0.329095	0.462847	0.368985	0.311387	0.417052	0.347023	0.362212	0.355294	0.349824	0.343304	0.29114	0.390051
499	0.508974	0.458063	0.354284	0.447448	0.466786	0.397389	0.260491	0.438018	0.462451	0.370031	0.409172	0.391431	0.563839	0.370851	0.550407	0.291117	0.475743	0.267119	0.357475	0.439086	0.500705	0.336191	0.413713	0.396808	0.367915	0.454453	0.452031	0.403943	0.458297	0.401207	0.390265	0.383442	0.4636	0.296886	0.47145	0.363326	0.470692	0.330469	0.464012	0.369988	0.313063	0.418368	0.348121	0.362994	0.35662	0.350735	0.344255	0.292203	0.391109
500	0.510143	0.45923	0.355278	0.448696	0.46802	0.398415	0.26166	0.439242	0.46374	0.370914	0.410236	0.392452	0.564903	0.37202	0.551487	0.292118	0.476809	0.268415	0.358527	0.440153	0.502061	0.337621	0.414863	0.398007	0.369042	0.455749	0.452722	0.404979	0.459629	0.402427	0.391293	0.384731	0.464958	0.297773	0.472597	0.364379	0.471986	0.331732	0.465139	0.371016	0.314803	0.419667	0.34922	0.363784	0.357884	0.351768	0.345171	0.293237	0.392114
501	0.511385	0.460374	0.356267	0.449966	0.469276	0.399489	0.262829	0.440413	0.465025	0.371795	0.411324	0.393425	0.565868	0.373208	0.552584	0.293099	0.477904	0.26971	0.359617	0.441275	0.503421	0.339072	0.416096	0.399179	0.370163	0.457074	0.453469	0.406099	0.460939	0.403662	0.392353	0.386083	0.466391	0.298743	0.473754	0.365425	0.473325	0.333043	0.4663	0.372062	0.316571	0.420952	0.350298	0.364518	0.359193	0.352741	0.34617	0.294398	0.393174
502	0.512658	0.461522	0.357301	0.45135	0.470615	0.400614	0.264045	0.441628	0.466349	0.372714	0.412444	0.39445	0.56705	0.374453	0.553702	0.294125	0.479021	0.271074	0.360735	0.442442	0.504821	0.340584	0.417341	0.400387	0.371353	0.458454	0.454234	0.407237	0.462313	0.404993	0.393441	0.387492	0.467857	0.299772	0.47495	0.366492	0.474674	0.334363	0.46749	0.373134	0.318377	0.422302	0.351418	0.365283	0.360573	0.353762	0.347166	0.295586	0.394283
503	0.513935	0.462711	0.358373	0.452824	0.472019	0.401751	0.265296	0.44291	0.467733	0.373671	0.413605	0.395556	0.568478	0.375745	0.554887	0.295184	0.480154	0.272514	0.361856	0.443624	0.506279	0.34215	0.418553	0.401638	0.372617	0.459871	0.455	0.408361	0.463754	0.406396	0.394535	0.388921	0.469327	0.300811	0.476209	0.367582	0.476028	0.335665	0.468697	0.374219	0.320234	0.423709	0.352582	0.366104	0.361998	0.354852	0.348125	0.296744	0.395408
504	0.515245	0.463989	0.359369	0.454158	0.473307	0.402817	0.266465	0.444137	0.469162	0.37461	0.414831	0.396629	0.56968	0.377013	0.556249	0.296122	0.481305	0.273921	0.362951	0.444768	0.507789	0.343688	0.419756	0.402814	0.373846	0.46124	0.455811	0.409531	0.465102	0.407658	0.395597	0.390313	0.470818	0.301804	0.477535	0.36865	0.477447	0.336978	0.469915	0.375275	0.322148	0.42501	0.353674	0.366884	0.363369	0.355841	0.349121	0.297917	0.396478
505	0.516604	0.465234	0.360383	0.455628	0.474719	0.403947	0.26768	0.445398	0.470626	0.37557	0.416042	0.39771	0.570844	0.378278	0.557625	0.297178	0.482518	0.275379	0.364108	0.445987	0.509301	0.345286	0.421017	0.404077	0.37506	0.462724	0.456637	0.410656	0.466549	0.409029	0.396709	0.391756	0.47238	0.302831	0.478901	0.36976	0.478917	0.338362	0.471203	0.376364	0.324042	0.426384	0.354778	0.367719	0.364785	0.35688	0.350169	0.299173	0.397692
506	0.517986	0.46643	0.361396	0.457121	0.476156	0.405074	0.268894	0.446668	0.472082	0.376522	0.417223	0.398767	0.572023	0.379519	0.558928	0.298219	0.483704	0.276827	0.365228	0.447199	0.51078	0.346893	0.422268	0.405351	0.376269	0.464251	0.457477	0.411764	0.46799	0.410428	0.397808	0.393185	0.47393	0.303825	0.480227	0.370878	0.4804	0.339745	0.472517	0.377454	0.325945	0.42778	0.355852	0.368552	0.366226	0.357909	0.351181	0.300373	0.398884
507	0.519389	0.467606	0.362373	0.458489	0.477483	0.406125	0.27006	0.447909	0.473503	0.377426	0.418403	0.39978	0.57323	0.380733	0.560146	0.299102	0.484798	0.278217	0.36624	0.448319	0.512231	0.348461	0.423453	0.406559	0.377491	0.465722	0.45835	0.412904	0.469316	0.411752	0.398834	0.394539	0.475405	0.304727	0.481481	0.371959	0.481877	0.341062	0.473806	0.378509	0.327911	0.429126	0.356867	0.369316	0.367663	0.358865	0.352088	0.301415	0.399894
508	0.521005	0.468847	0.363363	0.459969	0.478841	0.407285	0.271319	0.449166	0.47494	0.378267	0.41967	0.400851	0.574441	0.382023	0.561441	0.300115	0.485987	0.279735	0.367398	0.449517	0.513758	0.350127	0.424731	0.407915	0.378804	0.46725	0.459336	0.41405	0.470775	0.41324	0.399941	0.395979	0.476987	0.305706	0.482871	0.373037	0.483438	0.342453	0.475147	0.379591	0.329924	0.430551	0.358011	0.370096	0.369165	0.359924	0.353009	0.302624	0.401057
509	0.522602	0.470128	0.36446	0.461548	0.480305	0.408471	0.272642	0.450539	0.476512	0.379231	0.421016	0.402022	0.57577	0.383425	0.562866	0.301181	0.487277	0.281367	0.368617	0.450824	0.515522	0.351878	0.426081	0.409327	0.380151	0.468834	0.46033	0.415243	0.472288	0.414792	0.401108	0.397502	0.478664	0.306726	0.484391	0.374207	0.485066	0.343933	0.476592	0.380756	0.332042	0.43205	0.359185	0.37098	0.37073	0.361027	0.354049	0.303886	0.402339
510	0.524105	0.471407	0.365603	0.46316	0.481846	0.409641	0.273958	0.451994	0.478152	0.380276	0.422407	0.403233	0.577202	0.38486	0.564347	0.302219	0.488588	0.283024	0.369813	0.45219	0.517408	0.353638	0.427438	0.410723	0.38149	0.470439	0.461315	0.416445	0.473789	0.416349	0.402293	0.399045	0.480372	0.307752	0.485953	0.375401	0.486708	0.345433	0.478083	0.381959	0.334215	0.433572	0.360337	0.371925	0.37232	0.362128	0.355149	0.305124	0.403639
511	0.525588	0.472643	0.366617	0.464711	0.483357	0.410797	0.275184	0.453388	0.479664	0.381181	0.423793	0.404359	0.578614	0.386173	0.565729	0.30317	0.489801	0.284581	0.37093	0.453513	0.519098	0.355303	0.428721	0.412077	0.38281	0.472019	0.462356	0.417567	0.475242	0.417905	0.403442	0.400513	0.482027	0.308756	0.487435	0.376447	0.488302	0.346831	0.479485	0.383082	0.336317	0.435044	0.361464	0.372795	0.373885	0.363202	0.356132	0.306325	0.404831
512	0.527091	0.474016	0.36766	0.466302	0.484823	0.411933	0.276477	0.454708	0.481303	0.382103	0.425117	0.405519	0.579993	0.387487	0.567198	0.304179	0.49129	0.286189	0.372098	0.454889	0.520787	0.357067	0.430062	0.413523	0.384195	0.473684	0.463432	0.418793	0.476739	0.419529	0.404602	0.401989	0.483743	0.30973	0.489082	0.377574	0.49015	0.348253	0.480859	0.384213	0.338464	0.436502	0.362532	0.373642	0.375496	0.364271	0.35713	0.30754	0.406089
513	0.528649	0.475457	0.368742	0.467916	0.486411	0.413113	0.277815	0.456048	0.483062	0.383077	0.426471	0.406716	0.581388	0.388863	0.568758	0.305242	0.492785	0.287882	0.373312	0.456262	0.522492	0.358883	0.431424	0.415012	0.38561	0.475461	0.464498	0.420047	0.478387	0.421199	0.405808	0.403525	0.485612	0.310759	0.490824	0.378765	0.492057	0.349752	0.482468	0.385398	0.340691	0.43804	0.363679	0.374541	0.377151	0.365372	0.358171	0.308796	0.407379
514	0.530262	0.476857	0.369837	0.469542	0.488169	0.414348	0.279146	0.457492	0.484858	0.384086	0.427911	0.407924	0.582842	0.390307	0.570352	0.306315	0.494087	0.289635	0.374532	0.457587	0.524213	0.36069	0.432763	0.416483	0.387013	0.477312	0.465575	0.421249	0.480155	0.42288	0.407054	0.405124	0.487586	0.311857	0.492545	0.379963	0.493844	0.351311	0.484339	0.386634	0.342985	0.439668	0.364943	0.375504	0.378822	0.36651	0.359235	0.310082	0.408652
515	0.531859	0.478116	0.370902	0.471218	0.489807	0.4155	0.280424	0.459106	0.486537	0.385032	0.429354	0.409095	0.584368	0.391735	0.571875	0.307331	0.495432	0.291346	0.375694	0.458893	0.525982	0.362497	0.43409	0.41793	0.388393	0.479094	0.466874	0.422422	0.48171	0.424556	0.408251	0.406698	0.489324	0.312824	0.494157	0.381126	0.495572	0.352787	0.485879	0.38783	0.345274	0.441192	0.366066	0.376383	0.380446	0.367622	0.360244	0.311303	0.409925
516	0.533333	0.479321	0.37192	0.472965	0.491301	0.416592	0.281649	0.46053	0.488124	0.385927	0.430691	0.410185	0.585828	0.393027	0.573292	0.308275	0.496645	0.293009	0.376833	0.460131	0.52767	0.364267	0.435361	0.419336	0.389769	0.480755	0.468051	0.423544	0.483165	0.426148	0.409355	0.408183	0.490956	0.313743	0.495676	0.382255	0.497233	0.354228	0.487359	0.388939	0.347533	0.442696	0.367099	0.377246	0.382075	0.368646	0.361194	0.312507	0.411127
517	0.534822	0.480552	0.372966	0.474734	0.492781	0.417709	0.28292	0.461852	0.489713	0.386844	0.432077	0.411299	0.587273	0.394292	0.574735	0.309247	0.497864	0.294704	0.378021	0.461401	0.529358	0.366079	0.43671	0.420757	0.39118	0.482406	0.469138	0.424671	0.484639	0.427744	0.410472	0.409662	0.492632	0.314702	0.497222	0.383413	0.498914	0.355708	0.488881	0.390077	0.349839	0.444303	0.36819	0.378147	0.383757	0.369683	0.362175	0.313742	0.412351
518	0.536517	0.481869	0.374121	0.476455	0.49441	0.418943	0.284338	0.463316	0.491409	0.387858	0.433714	0.412567	0.588816	0.395707	0.576364	0.310357	0.499303	0.296529	0.379319	0.462828	0.531183	0.368028	0.43828	0.422261	0.392661	0.484193	0.470301	0.425896	0.486228	0.429487	0.411733	0.411262	0.494475	0.315776	0.498922	0.384667	0.500713	0.357286	0.49047	0.391381	0.352289	0.446091	0.369474	0.379119	0.385515	0.370869	0.363283	0.315046	0.413722
519	0.538127	0.483231	0.375238	0.478123	0.495971	0.420164	0.285667	0.464724	0.493137	0.388848	0.435255	0.413777	0.590351	0.397132	0.577938	0.311435	0.500716	0.298371	0.380577	0.464206	0.532987	0.369927	0.439768	0.423756	0.394099	0.485915	0.471399	0.42728	0.487794	0.431343	0.412954	0.412825	0.496306	0.316841	0.500606	0.385895	0.5025	0.358792	0.49204	0.392593	0.354738	0.447743	0.370651	0.380047	0.387224	0.371996	0.364352	0.316361	0.415013
520	0.539734	0.484584	0.37636	0.479781	0.497554	0.421518	0.286984	0.466118	0.494868	0.389836	0.436745	0.41511	0.591857	0.398514	0.579475	0.312487	0.502082	0.300221	0.381815	0.465535	0.534751	0.3718	0.441147	0.425345	0.395546	0.487659	0.472481	0.428581	0.489362	0.433133	0.414214	0.414397	0.498091	0.317879	0.502221	0.38712	0.50428	0.360325	0.493605	0.393803	0.357191	0.449338	0.371813	0.380989	0.388948	0.373145	0.365393	0.317689	0.416456
521	0.541373	0.485917	0.377518	0.4815	0.499218	0.422986	0.288348	0.467568	0.496616	0.390855	0.438248	0.416571	0.593397	0.399905	0.58103	0.313562	0.503452	0.30209	0.383083	0.466887	0.536545	0.373713	0.442493	0.427015	0.397042	0.48947	0.473605	0.429762	0.490978	0.434829	0.415575	0.416065	0.499886	0.31893	0.503825	0.388388	0.506083	0.361936	0.495218	0.395085	0.359677	0.450963	0.373021	0.381975	0.390717	0.374351	0.366448	0.31903	0.418028
522	0.542991	0.48728	0.378723	0.483383	0.500961	0.424333	0.289767	0.46916	0.498461	0.391939	0.439814	0.417913	0.595132	0.401479	0.582681	0.314741	0.504946	0.304006	0.384454	0.468396	0.538535	0.375756	0.443984	0.428599	0.398593	0.491322	0.474826	0.431069	0.4927	0.436606	0.417063	0.417952	0.501851	0.320103	0.505602	0.389763	0.507954	0.36359	0.496973	0.396457	0.362231	0.452666	0.374268	0.382973	0.392512	0.375561	0.367579	0.320373	0.41936
523	0.544604	0.488649	0.379855	0.485196	0.502655	0.425544	0.291175	0.470567	0.500186	0.393096	0.441245	0.419119	0.596616	0.403028	0.584223	0.315888	0.506349	0.305936	0.385712	0.469756	0.540314	0.377706	0.445362	0.430069	0.400249	0.493074	0.475896	0.432278	0.494287	0.438256	0.418374	0.419597	0.503665	0.321247	0.507212	0.391041	0.509662	0.365147	0.498541	0.397856	0.364803	0.454363	0.375498	0.384035	0.394449	0.376787	0.368691	0.32178	0.420732
524	0.546238	0.490056	0.381038	0.486873	0.504248	0.426733	0.292582	0.471923	0.501885	0.394207	0.442653	0.420312	0.598009	0.404473	0.58573	0.317033	0.507755	0.307902	0.386982	0.471056	0.542021	0.379638	0.446726	0.431521	0.401881	0.494781	0.476938	0.433459	0.495839	0.439872	0.419643	0.421131	0.505439	0.32237	0.508783	0.392387	0.511327	0.366674	0.500085	0.399217	0.36739	0.456045	0.376784	0.385159	0.396376	0.377985	0.369768	0.323207	0.422081
525	0.547889	0.491507	0.382361	0.488453	0.505776	0.428	0.294001	0.473393	0.503662	0.395187	0.444156	0.421589	0.599556	0.405809	0.587287	0.318229	0.509251	0.309912	0.388396	0.472441	0.543848	0.381676	0.448185	0.433032	0.403381	0.496526	0.478082	0.434699	0.497482	0.441562	0.421025	0.422762	0.507323	0.323515	0.510465	0.393919	0.513086	0.368258	0.50178	0.4005	0.370025	0.457715	0.378175	0.386298	0.398148	0.379153	0.370839	0.324597	0.42333
526	0.549444	0.492847	0.383571	0.490163	0.507466	0.429267	0.295357	0.474792	0.505328	0.396144	0.445578	0.422783	0.601225	0.40712	0.588737	0.31946	0.510621	0.311867	0.389811	0.473871	0.545607	0.383799	0.449539	0.434469	0.404855	0.498281	0.479123	0.435877	0.499116	0.443211	0.422304	0.424367	0.509185	0.324673	0.512048	0.395276	0.514793	0.369839	0.503354	0.401736	0.372817	0.459346	0.379508	0.387307	0.399881	0.380495	0.37201	0.325948	0.424628
527	0.551001	0.494222	0.384791	0.491913	0.509158	0.430556	0.296741	0.476213	0.507064	0.397139	0.447024	0.424042	0.602797	0.408446	0.590267	0.32072	0.512016	0.313876	0.391208	0.475305	0.54741	0.385863	0.450933	0.435948	0.406357	0.500053	0.480222	0.437085	0.500754	0.444842	0.42362	0.425977	0.511003	0.325862	0.513626	0.396602	0.516458	0.371478	0.504911	0.403	0.375559	0.460986	0.380812	0.388326	0.401639	0.381808	0.373205	0.32736	0.425999
528	0.552524	0.495619	0.385993	0.493616	0.510771	0.431833	0.298152	0.477643	0.508823	0.398128	0.448461	0.425335	0.604202	0.409769	0.591815	0.321963	0.513414	0.31592	0.392556	0.476669	0.549192	0.387815	0.452342	0.437436	0.407857	0.501779	0.481324	0.438287	0.502357	0.446414	0.42496	0.427554	0.512772	0.327053	0.51518	0.397925	0.518082	0.373096	0.506472	0.404266	0.378186	0.462626	0.382079	0.389372	0.403414	0.383018	0.374332	0.328807	0.427362
529	0.553915	0.496932	0.38707	0.495218	0.512308	0.433042	0.299532	0.479012	0.51043	0.399021	0.449782	0.426522	0.605506	0.411039	0.593173	0.323132	0.514693	0.317908	0.393829	0.477893	0.5508	0.389687	0.453645	0.43881	0.409278	0.503375	0.482248	0.439377	0.503872	0.447866	0.426222	0.429032	0.514509	0.328199	0.51663	0.399211	0.519667	0.374544	0.508008	0.405456	0.380754	0.46423	0.383294	0.390383	0.405156	0.384163	0.375312	0.330188	0.428595
530	0.555597	0.498374	0.388253	0.49692	0.513987	0.434361	0.300981	0.480423	0.512192	0.400023	0.451242	0.42781	0.607012	0.412352	0.59462	0.324442	0.516148	0.319985	0.395151	0.479259	0.552546	0.391678	0.455053	0.440253	0.410787	0.505068	0.483284	0.440548	0.505453	0.449459	0.427627	0.430632	0.516375	0.32944	0.518227	0.400669	0.52133	0.376073	0.50966	0.406785	0.383439	0.465901	0.384632	0.391454	0.406984	0.385397	0.376419	0.331642	0.429945
531	0.557302	0.499845	0.389504	0.498669	0.515719	0.43575	0.302467	0.481897	0.513994	0.40106	0.452721	0.429143	0.608538	0.413683	0.596101	0.325834	0.517634	0.322097	0.396562	0.48069	0.55444	0.393735	0.456505	0.441753	0.412368	0.506821	0.484387	0.44179	0.507111	0.451117	0.429097	0.43227	0.51829	0.33074	0.519866	0.402163	0.522999	0.377612	0.511321	0.40815	0.386182	0.467601	0.386005	0.392591	0.408826	0.386694	0.377586	0.333172	0.431356
532	0.558829	0.501264	0.390766	0.500404	0.517412	0.437139	0.303939	0.483395	0.515728	0.402058	0.454129	0.430463	0.609945	0.414992	0.597541	0.327261	0.519037	0.324215	0.398032	0.482098	0.55637	0.395768	0.45793	0.443259	0.413955	0.508554	0.485487	0.443041	0.5088	0.452737	0.430542	0.43386	0.520158	0.332076	0.521441	0.403592	0.524606	0.379106	0.512921	0.409471	0.388912	0.469286	0.387348	0.393763	0.410632	0.388007	0.378727	0.334757	0.432751
533	0.560312	0.50269	0.392039	0.502127	0.519059	0.438474	0.30535	0.484799	0.517416	0.403036	0.455543	0.431792	0.611337	0.416236	0.598918	0.3288	0.520413	0.326426	0.399432	0.483472	0.558087	0.397711	0.459323	0.444701	0.415437	0.510188	0.486567	0.444204	0.51041	0.45428	0.43193	0.435412	0.521918	0.333537	0.522934	0.405041	0.526129	0.380647	0.514543	0.410819	0.39164	0.470933	0.388717	0.394892	0.41245	0.389305	0.379814	0.336391	0.434106
534	0.561826	0.504154	0.393313	0.503872	0.520722	0.439845	0.306787	0.486237	0.519305	0.404009	0.456965	0.433127	0.612793	0.417518	0.600298	0.330301	0.521967	0.328658	0.400887	0.48493	0.559797	0.399705	0.460727	0.446163	0.416967	0.51186	0.487674	0.445395	0.51202	0.455823	0.433394	0.436968	0.523817	0.334963	0.524564	0.406572	0.527854	0.382161	0.516208	0.412197	0.394352	0.472652	0.390127	0.396091	0.414302	0.390609	0.38094	0.337985	0.435496
535	0.563381	0.505714	0.394608	0.505649	0.522482	0.441259	0.3083	0.48771	0.521267	0.405018	0.458413	0.434497	0.614285	0.418836	0.601712	0.331788	0.523577	0.330879	0.402388	0.486448	0.561549	0.401757	0.462167	0.447674	0.418562	0.513623	0.488821	0.446633	0.513737	0.457403	0.434954	0.438557	0.525809	0.33637	0.526308	0.408158	0.529648	0.383665	0.517986	0.413611	0.397085	0.474413	0.39158	0.397354	0.416192	0.391969	0.382127	0.339575	0.436945
536	0.564943	0.507374	0.395941	0.507461	0.524374	0.442689	0.309895	0.48918	0.523069	0.406082	0.459887	0.435922	0.615749	0.420142	0.603155	0.333331	0.525036	0.333075	0.403885	0.487942	0.563321	0.403808	0.46364	0.449219	0.420176	0.515458	0.48999	0.447884	0.515597	0.459017	0.436562	0.440173	0.527742	0.337822	0.52803	0.409743	0.53126	0.385186	0.5199	0.41505	0.399876	0.476143	0.393064	0.398629	0.418104	0.393407	0.383354	0.341215	0.438434
537	0.56642	0.508808	0.397199	0.509265	0.526135	0.444102	0.31145	0.490673	0.524806	0.40704	0.461244	0.43726	0.617144	0.42137	0.604502	0.334831	0.526437	0.335199	0.405359	0.489317	0.564975	0.405733	0.465005	0.450644	0.421686	0.517153	0.491054	0.449019	0.517181	0.460524	0.438047	0.441641	0.529537	0.33921	0.529527	0.411339	0.532756	0.386596	0.521608	0.416427	0.402607	0.477798	0.394495	0.399884	0.419935	0.394728	0.384478	0.342762	0.439835
538	0.567883	0.510231	0.398506	0.511086	0.527863	0.445576	0.312977	0.492207	0.526597	0.408047	0.462669	0.438657	0.618608	0.42263	0.605863	0.336408	0.527901	0.337369	0.40689	0.490738	0.566656	0.407702	0.466407	0.452119	0.423222	0.518833	0.492236	0.450189	0.518752	0.462057	0.439589	0.443158	0.531346	0.340653	0.531109	0.412962	0.534313	0.388035	0.523335	0.417819	0.405311	0.479521	0.396008	0.401198	0.421787	0.396077	0.385616	0.344349	0.441252
539	0.569382	0.511737	0.399894	0.51294	0.529641	0.447095	0.314479	0.493742	0.528445	0.409124	0.464169	0.440129	0.620139	0.423911	0.607289	0.3381	0.529437	0.339623	0.408508	0.492271	0.568433	0.409774	0.467897	0.4537	0.424838	0.520571	0.493586	0.451459	0.520441	0.463666	0.441264	0.444776	0.533251	0.342203	0.532866	0.414636	0.535976	0.389559	0.525191	0.419261	0.408013	0.481339	0.397604	0.402581	0.42369	0.397533	0.386837	0.346029	0.442745
540	0.570928	0.513255	0.401278	0.514827	0.531505	0.448534	0.31594	0.495173	0.530221	0.410116	0.46554	0.441535	0.621576	0.425065	0.608749	0.339845	0.530923	0.341894	0.41018	0.493847	0.570262	0.411861	0.469398	0.455293	0.426477	0.522353	0.494941	0.452775	0.522175	0.465287	0.443004	0.446364	0.535226	0.343825	0.534598	0.416391	0.537631	0.39111	0.527109	0.42073	0.410716	0.483142	0.399119	0.403958	0.425565	0.399074	0.388134	0.347749	0.444305
541	0.57237	0.5147	0.402533	0.516512	0.533226	0.449943	0.317391	0.496568	0.531932	0.411061	0.467001	0.442918	0.62292	0.426206	0.610058	0.341501	0.532291	0.344048	0.411719	0.495231	0.571805	0.413759	0.470782	0.456685	0.427954	0.523883	0.496039	0.453841	0.523657	0.46675	0.444558	0.447734	0.536952	0.345315	0.536085	0.417987	0.539062	0.392448	0.528784	0.422177	0.413373	0.484829	0.400663	0.405359	0.42743	0.400485	0.38928	0.34938	0.445726
542	0.573809	0.51614	0.403807	0.518145	0.534862	0.451419	0.318858	0.497981	0.533662	0.412014	0.468482	0.444319	0.624356	0.427378	0.611342	0.343183	0.533667	0.34618	0.413251	0.496605	0.573298	0.415606	0.472159	0.458094	0.429411	0.52535	0.497121	0.454846	0.525102	0.468211	0.44609	0.449058	0.538613	0.346789	0.537563	0.419597	0.540466	0.393738	0.530455	0.423625	0.415998	0.486475	0.402242	0.406806	0.429295	0.401886	0.390408	0.351013	0.447157
543	0.575331	0.517645	0.405223	0.519893	0.536531	0.453016	0.320352	0.499438	0.535467	0.413008	0.469885	0.445786	0.625973	0.428585	0.612743	0.344998	0.535152	0.348387	0.41491	0.498142	0.574971	0.417552	0.473621	0.459712	0.43099	0.526962	0.498411	0.456019	0.526725	0.469805	0.447792	0.450522	0.540416	0.348384	0.539244	0.421383	0.542022	0.395145	0.532345	0.425107	0.418616	0.488168	0.403845	0.408307	0.431169	0.403409	0.39166	0.352737	0.448753
544	0.576787	0.519159	0.406637	0.521693	0.538324	0.454626	0.321857	0.500868	0.537274	0.413988	0.471239	0.447404	0.627446	0.429766	0.614204	0.346823	0.536636	0.350588	0.416597	0.49967	0.576615	0.419503	0.475004	0.461349	0.432575	0.528608	0.499705	0.457335	0.528348	0.471349	0.449624	0.452087	0.542268	0.350031	0.540922	0.423183	0.543542	0.396507	0.534231	0.426609	0.421243	0.489878	0.405497	0.409832	0.433026	0.404948	0.392921	0.354457	0.450434
545	0.578303	0.520737	0.408109	0.523529	0.540155	0.456279	0.323404	0.502361	0.539124	0.41503	0.472661	0.449031	0.628972	0.431003	0.615688	0.348732	0.53816	0.352834	0.41835	0.501233	0.578287	0.421469	0.476419	0.462966	0.434161	0.53027	0.501048	0.458603	0.529984	0.472896	0.451511	0.453622	0.544143	0.351756	0.542649	0.425037	0.545083	0.397891	0.536178	0.428201	0.423872	0.491627	0.407223	0.411442	0.435055	0.406544	0.39422	0.356241	0.45207
546	0.579868	0.522334	0.409599	0.525366	0.541968	0.457923	0.324961	0.503874	0.540992	0.416103	0.474136	0.450615	0.630537	0.432284	0.617158	0.350738	0.539712	0.35511	0.420146	0.502822	0.579952	0.423441	0.477859	0.464543	0.435801	0.53192	0.502419	0.45979	0.531614	0.474442	0.453394	0.455085	0.546006	0.353544	0.544406	0.426928	0.546629	0.399292	0.538171	0.429871	0.426524	0.493377	0.408988	0.413108	0.437149	0.408178	0.39554	0.35807	0.453654
547	0.5814	0.523863	0.411023	0.527171	0.543745	0.45948	0.326469	0.505306	0.542819	0.41712	0.475565	0.452167	0.632014	0.43354	0.61858	0.352809	0.541253	0.357367	0.421938	0.504405	0.581543	0.425402	0.479256	0.466088	0.437555	0.533529	0.503771	0.460973	0.533203	0.475953	0.455237	0.456505	0.547829	0.355363	0.546135	0.428827	0.548129	0.400662	0.540156	0.431552	0.429227	0.495071	0.410725	0.414762	0.439052	0.409802	0.396847	0.359883	0.455256
548	0.582914	0.525412	0.412498	0.529024	0.545589	0.461087	0.327973	0.506749	0.544663	0.418146	0.476952	0.453732	0.633482	0.434715	0.619947	0.354866	0.542771	0.359606	0.423805	0.506006	0.583203	0.427317	0.480671	0.467665	0.439199	0.535117	0.505175	0.462138	0.534797	0.477432	0.457102	0.45791	0.549662	0.35719	0.547863	0.430891	0.549642	0.402008	0.542172	0.433168	0.431793	0.496797	0.412464	0.416524	0.440946	0.411449	0.398173	0.361723	0.456872
549	0.584405	0.526989	0.414049	0.530851	0.547419	0.462716	0.329484	0.50819	0.546487	0.419241	0.47833	0.455321	0.634962	0.435856	0.621301	0.356966	0.544274	0.361838	0.425733	0.50764	0.584869	0.429237	0.482075	0.469243	0.440789	0.536687	0.506593	0.463295	0.536373	0.478877	0.459003	0.459281	0.551461	0.359024	0.549582	0.432937	0.55112	0.403314	0.544188	0.434744	0.434264	0.498529	0.414321	0.418359	0.442848	0.413133	0.399494	0.363579	0.458502
550	0.585873	0.528587	0.415661	0.532632	0.549212	0.464352	0.331018	0.509626	0.548283	0.420386	0.479721	0.456938	0.636457	0.436999	0.622668	0.359146	0.545783	0.36408	0.427688	0.509298	0.586491	0.431177	0.483459	0.470806	0.442393	0.538248	0.508019	0.464459	0.537934	0.4803	0.460946	0.460626	0.553222	0.360885	0.551303	0.434891	0.552547	0.404598	0.546204	0.436332	0.436704	0.500245	0.416293	0.420224	0.444754	0.414879	0.400821	0.36545	0.460156
551	0.58732	0.53019	0.41728	0.534481	0.551086	0.466033	0.332597	0.511099	0.550101	0.421437	0.481114	0.458572	0.637946	0.438136	0.624041	0.361378	0.547342	0.366372	0.429614	0.510937	0.588092	0.433068	0.484881	0.472389	0.444039	0.539826	0.509518	0.46566	0.539552	0.48174	0.46294	0.462014	0.555032	0.362818	0.553061	0.436951	0.553988	0.405942	0.548289	0.438018	0.439166	0.501951	0.41815	0.422108	0.446656	0.416735	0.402237	0.367368	0.461859
552	0.588694	0.531694	0.418794	0.536238	0.552866	0.4677	0.334105	0.512512	0.551892	0.422428	0.48245	0.460181	0.639375	0.439201	0.625336	0.363618	0.548814	0.368581	0.43149	0.512549	0.589571	0.434854	0.486213	0.47392	0.44563	0.541298	0.510948	0.466764	0.541058	0.483125	0.464898	0.463319	0.556828	0.364734	0.554817	0.438973	0.555378	0.407252	0.550295	0.439641	0.44153	0.503578	0.419961	0.423939	0.4485	0.418474	0.403595	0.36924	0.463461
553	0.590063	0.533265	0.420289	0.538004	0.554659	0.469389	0.335608	0.513913	0.553732	0.423441	0.483788	0.461821	0.640807	0.440272	0.626627	0.365916	0.550335	0.370776	0.43341	0.514204	0.591028	0.436626	0.487546	0.475452	0.447225	0.542777	0.512399	0.467861	0.542567	0.484503	0.466887	0.464599	0.558631	0.366688	0.556594	0.441032	0.556801	0.408545	0.552372	0.441269	0.443847	0.505229	0.42182	0.425805	0.450348	0.420182	0.40498	0.371126	0.465073
554	0.591502	0.535057	0.421886	0.539906	0.556606	0.471144	0.337204	0.515377	0.555679	0.424543	0.485197	0.46355	0.642315	0.44143	0.628011	0.368328	0.552046	0.373062	0.435463	0.515957	0.592581	0.438486	0.489001	0.477052	0.448899	0.544397	0.513989	0.469072	0.544226	0.485938	0.468991	0.465944	0.560471	0.368754	0.558411	0.443223	0.558326	0.409856	0.554668	0.443008	0.446194	0.50701	0.4238	0.427813	0.452272	0.422012	0.406498	0.373107	0.466837
555	0.592919	0.536712	0.423472	0.541722	0.558533	0.472881	0.338776	0.516843	0.557503	0.425641	0.486572	0.465249	0.643759	0.442511	0.629352	0.370785	0.553629	0.375341	0.437496	0.517638	0.594056	0.440303	0.490421	0.478651	0.450564	0.545918	0.515555	0.470246	0.545823	0.48734	0.47112	0.467265	0.56225	0.370825	0.560157	0.44536	0.559683	0.411108	0.556781	0.444732	0.448457	0.508698	0.42579	0.429884	0.454185	0.423836	0.40794	0.375092	0.468543
556	0.594311	0.538311	0.425121	0.543607	0.560447	0.474671	0.340367	0.518345	0.559327	0.426758	0.487954	0.467005	0.645255	0.443617	0.630724	0.373284	0.555206	0.37766	0.439574	0.51934	0.595545	0.4421	0.491856	0.480287	0.452259	0.547471	0.517173	0.471431	0.547428	0.488747	0.473293	0.468603	0.564033	0.372923	0.56194	0.447567	0.561057	0.412397	0.558923	0.446466	0.450712	0.510419	0.4278	0.43199	0.456109	0.425695	0.40938	0.377087	0.470262
557	0.595678	0.539904	0.426793	0.545553	0.562341	0.47647	0.341949	0.519869	0.561138	0.427854	0.48932	0.468785	0.646757	0.444728	0.632082	0.37584	0.556788	0.379999	0.441693	0.521075	0.597055	0.443885	0.493307	0.481941	0.453982	0.549054	0.518862	0.472636	0.549043	0.490165	0.47549	0.469937	0.565824	0.375061	0.563762	0.449836	0.562453	0.413699	0.561121	0.448199	0.452944	0.51215	0.429796	0.434086	0.457996	0.427582	0.410849	0.379122	0.472011
558	0.597015	0.541489	0.428332	0.547373	0.564179	0.478121	0.343419	0.521348	0.562783	0.428819	0.490577	0.47043	0.648066	0.445691	0.633268	0.378476	0.558255	0.382271	0.443764	0.522759	0.598493	0.445634	0.494719	0.483532	0.455684	0.550517	0.520564	0.473823	0.550582	0.491563	0.477649	0.471178	0.567553	0.377233	0.565511	0.452017	0.563681	0.414874	0.563185	0.44988	0.45504	0.513717	0.431696	0.436119	0.459729	0.429438	0.412323	0.381235	0.473744
559	0.5983	0.543056	0.429852	0.549086	0.565923	0.479813	0.344906	0.522744	0.56444	0.429827	0.491846	0.472116	0.649423	0.446705	0.634419	0.381031	0.559673	0.384466	0.44574	0.524318	0.599725	0.447236	0.495998	0.484989	0.45723	0.551778	0.522105	0.47485	0.551933	0.492803	0.479695	0.472292	0.569103	0.379386	0.567122	0.454185	0.564846	0.416037	0.565218	0.451522	0.45707	0.515407	0.433654	0.438252	0.461494	0.431229	0.413757	0.383226	0.475421
560	0.599579	0.544641	0.43143	0.550807	0.567692	0.481567	0.34644	0.524127	0.566143	0.430901	0.493158	0.473883	0.650865	0.447778	0.635605	0.383604	0.561126	0.386661	0.447775	0.525902	0.600943	0.448845	0.497274	0.486458	0.458798	0.553039	0.523679	0.475896	0.5533	0.494034	0.481776	0.473424	0.570635	0.381546	0.568725	0.456419	0.566045	0.41725	0.567296	0.453204	0.459088	0.517128	0.43568	0.440472	0.463304	0.433036	0.415205	0.38518	0.477095
561	0.600889	0.546264	0.433092	0.552592	0.569552	0.483357	0.348016	0.52556	0.567879	0.432023	0.494511	0.475715	0.652342	0.448869	0.636855	0.386287	0.562652	0.388914	0.449965	0.527622	0.602301	0.45057	0.498663	0.488043	0.460522	0.554448	0.525427	0.477103	0.554828	0.495375	0.483996	0.474671	0.572283	0.383745	0.570427	0.458747	0.567315	0.418522	0.569445	0.454963	0.461122	0.518767	0.437747	0.442729	0.46513	0.43493	0.416717	0.387195	0.478814
562	0.602194	0.547894	0.43477	0.554255	0.571315	0.485142	0.349597	0.52701	0.569609	0.433175	0.49587	0.477527	0.653697	0.449931	0.638152	0.388976	0.564163	0.391179	0.452145	0.529357	0.603669	0.452254	0.500116	0.489611	0.462237	0.555826	0.52712	0.478296	0.556326	0.496689	0.486218	0.475902	0.573945	0.385979	0.572151	0.461054	0.568554	0.419758	0.571596	0.456711	0.463152	0.520396	0.439815	0.444991	0.466942	0.43689	0.418254	0.389241	0.480561
563	0.603417	0.549484	0.436423	0.555925	0.57308	0.486872	0.351159	0.528429	0.571252	0.434261	0.4972	0.47929	0.654942	0.450951	0.639322	0.391688	0.565636	0.393408	0.454319	0.531044	0.60496	0.453876	0.501556	0.491113	0.463912	0.557121	0.528801	0.479446	0.557762	0.498002	0.488428	0.477085	0.575558	0.388191	0.573804	0.463362	0.569707	0.42094	0.573674	0.45842	0.465067	0.521999	0.44186	0.44725	0.468701	0.438828	0.419788	0.391276	0.482276
564	0.60457	0.55104	0.438043	0.557608	0.574843	0.488607	0.352705	0.529813	0.572828	0.435311	0.498484	0.481039	0.656144	0.451942	0.640389	0.394426	0.567076	0.395605	0.456482	0.532686	0.606182	0.455449	0.50296	0.492581	0.465569	0.558361	0.530479	0.480565	0.559163	0.499296	0.490642	0.478227	0.577091	0.390395	0.575389	0.465686	0.570798	0.422106	0.575701	0.4601	0.466892	0.523583	0.44389	0.449533	0.470418	0.440718	0.421305	0.39329	0.483977
565	0.605723	0.552591	0.439639	0.559245	0.576546	0.490441	0.354249	0.531181	0.574412	0.436415	0.499716	0.482842	0.65739	0.452927	0.641477	0.397178	0.568497	0.397801	0.458621	0.534322	0.607391	0.457001	0.50433	0.494083	0.467255	0.559608	0.532152	0.481685	0.560585	0.500529	0.49288	0.47936	0.578545	0.392632	0.576964	0.468029	0.57189	0.423308	0.577745	0.461784	0.468716	0.525155	0.445923	0.451873	0.472128	0.442579	0.422807	0.395292	0.485716
566	0.606899	0.554114	0.441209	0.560848	0.578235	0.492205	0.355775	0.532494	0.575944	0.43747	0.500923	0.484686	0.658589	0.453862	0.642474	0.399872	0.569864	0.399968	0.460727	0.535907	0.608465	0.458472	0.505609	0.495615	0.468903	0.560764	0.533802	0.482752	0.561933	0.501694	0.49505	0.480446	0.580003	0.394824	0.578477	0.470315	0.572921	0.424452	0.579707	0.463446	0.470439	0.526662	0.447932	0.45419	0.473752	0.44444	0.424309	0.397244	0.487412
567	0.608058	0.555615	0.442774	0.562404	0.579894	0.49391	0.357272	0.533783	0.577438	0.438501	0.502097	0.486488	0.659725	0.454777	0.643451	0.402562	0.571195	0.402106	0.462824	0.537465	0.609533	0.459927	0.50687	0.497088	0.470541	0.561875	0.535463	0.483867	0.563224	0.502828	0.497201	0.481495	0.581418	0.396994	0.579984	0.472587	0.573925	0.425564	0.581671	0.465092	0.472185	0.528137	0.449913	0.456492	0.475418	0.446286	0.425791	0.399187	0.489081
568	0.609178	0.557101	0.444339	0.563934	0.581528	0.495581	0.358738	0.535078	0.578915	0.439529	0.503243	0.48822	0.660819	0.455689	0.644461	0.405279	0.572522	0.404224	0.46493	0.539023	0.610657	0.461393	0.508155	0.498485	0.472191	0.562986	0.537166	0.48504	0.564498	0.503969	0.499365	0.482538	0.58279	0.399168	0.581522	0.474874	0.574936	0.426666	0.583678	0.46673	0.473959	0.529604	0.45187	0.458802	0.477152	0.448119	0.427246	0.401137	0.490735
569	0.610274	0.558583	0.445881	0.565507	0.583184	0.497236	0.360175	0.536392	0.580385	0.440548	0.504394	0.489961	0.661951	0.456571	0.6455	0.407996	0.57388	0.40634	0.467049	0.540598	0.61174	0.462811	0.509432	0.499923	0.473844	0.564104	0.538924	0.486101	0.5658	0.505147	0.501519	0.483652	0.584223	0.401368	0.583086	0.477167	0.575981	0.42775	0.58568	0.468374	0.475532	0.531055	0.453811	0.461151	0.478785	0.449982	0.428687	0.403052	0.492362
570	0.611369	0.560058	0.447467	0.567083	0.584844	0.49891	0.361614	0.537738	0.581879	0.441583	0.505597	0.491742	0.663169	0.457482	0.646571	0.410755	0.575227	0.408482	0.469187	0.5422	0.612854	0.464235	0.510737	0.501358	0.475541	0.565226	0.54075	0.487156	0.567091	0.506349	0.503687	0.484722	0.585648	0.403565	0.584715	0.479547	0.577088	0.428853	0.587728	0.470048	0.477089	0.532523	0.4558	0.463553	0.480409	0.451851	0.430154	0.404976	0.494012
571	0.612482	0.561523	0.44906	0.56866	0.586501	0.500599	0.363045	0.539087	0.583383	0.442621	0.50683	0.493552	0.664451	0.458424	0.64768	0.413519	0.576577	0.410629	0.471334	0.543815	0.613984	0.465684	0.512056	0.502811	0.477276	0.566348	0.542625	0.488225	0.568372	0.507579	0.505846	0.485732	0.587049	0.405738	0.586367	0.481926	0.57822	0.429953	0.589809	0.471735	0.478658	0.533997	0.457799	0.466001	0.482046	0.453715	0.431645	0.406915	0.4957
572	0.613608	0.562961	0.450593	0.570229	0.588141	0.502266	0.364446	0.540399	0.584864	0.443633	0.508038	0.495353	0.665729	0.459359	0.648808	0.416234	0.577931	0.412744	0.473463	0.545415	0.615089	0.467136	0.513353	0.504293	0.479019	0.567459	0.544511	0.489293	0.569634	0.508822	0.507956	0.486694	0.58842	0.407873	0.587983	0.484192	0.57932	0.431013	0.59188	0.473393	0.480197	0.535445	0.459743	0.468463	0.483682	0.455557	0.433123	0.408842	0.497399
573	0.614647	0.564311	0.45204	0.571688	0.589705	0.503802	0.365776	0.541634	0.586254	0.444593	0.509148	0.497058	0.66686	0.460181	0.649807	0.41885	0.579158	0.414761	0.475511	0.546932	0.616137	0.468446	0.514563	0.505669	0.4807	0.568492	0.546346	0.490284	0.570766	0.509966	0.509971	0.487592	0.58972	0.40995	0.589534	0.486374	0.580368	0.432005	0.593861	0.474928	0.481597	0.536806	0.461615	0.470849	0.485214	0.457298	0.434468	0.410639	0.498978
574	0.615689	0.565672	0.4535	0.573165	0.591271	0.505362	0.367143	0.542903	0.587646	0.445555	0.510309	0.498792	0.668014	0.461031	0.650844	0.421475	0.580389	0.41678	0.477605	0.548465	0.617168	0.469734	0.515769	0.507042	0.48237	0.569514	0.548228	0.491289	0.571902	0.511154	0.512008	0.488507	0.591048	0.412026	0.591109	0.488562	0.581453	0.433046	0.595851	0.476471	0.482982	0.538155	0.463502	0.473202	0.486744	0.459058	0.435862	0.412428	0.500578
575	0.616766	0.567053	0.45499	0.57469	0.592859	0.506971	0.368544	0.544208	0.589071	0.446543	0.511535	0.500574	0.669239	0.46194	0.65196	0.42413	0.581667	0.418817	0.479732	0.550018	0.618199	0.471045	0.517001	0.508449	0.484039	0.570548	0.550168	0.492323	0.573067	0.512414	0.514086	0.489455	0.592409	0.414108	0.592729	0.49077	0.58258	0.434138	0.597897	0.47805	0.484378	0.539525	0.465419	0.475558	0.4883	0.460858	0.437318	0.414242	0.502218
576	0.61784	0.568369	0.456445	0.576185	0.594423	0.508519	0.369864	0.545444	0.590486	0.447548	0.512704	0.502313	0.670453	0.462825	0.653063	0.426747	0.582933	0.4208	0.481742	0.55151	0.619225	0.472336	0.518235	0.509853	0.485677	0.57157	0.552091	0.493325	0.57417	0.513649	0.516119	0.490379	0.593719	0.416144	0.594349	0.492937	0.583677	0.435171	0.599977	0.479582	0.485708	0.540901	0.467304	0.477932	0.48983	0.462608	0.438681	0.416019	0.503786
577	0.618849	0.569616	0.457847	0.577631	0.595909	0.510009	0.371139	0.546652	0.591853	0.4485	0.513839	0.504	0.671633	0.463629	0.654141	0.429302	0.58413	0.422753	0.483732	0.553023	0.620252	0.473625	0.519439	0.511215	0.487305	0.572569	0.554014	0.494318	0.575299	0.514812	0.518058	0.491242	0.594995	0.418115	0.595972	0.495043	0.584744	0.436186	0.601988	0.481063	0.486983	0.542191	0.469082	0.480237	0.491303	0.464321	0.440035	0.417736	0.505325
578	0.619862	0.570865	0.459258	0.579058	0.597391	0.511475	0.372405	0.547855	0.593226	0.449438	0.51498	0.505682	0.6728	0.464495	0.655213	0.431822	0.585358	0.424689	0.485699	0.554555	0.621274	0.474897	0.520619	0.512581	0.488949	0.573605	0.555982	0.495338	0.576448	0.515984	0.519973	0.492093	0.596274	0.42006	0.597593	0.497119	0.585812	0.437199	0.603969	0.482532	0.488224	0.543442	0.470803	0.482523	0.492761	0.466049	0.441397	0.419407	0.506869
579	0.620935	0.572172	0.460708	0.580497	0.598924	0.512939	0.373678	0.549064	0.594627	0.450399	0.516147	0.507389	0.673977	0.465493	0.6563	0.434329	0.586653	0.42661	0.487634	0.556086	0.622283	0.476133	0.521787	0.513979	0.490614	0.574696	0.557997	0.496389	0.577594	0.517225	0.521913	0.492975	0.597578	0.422011	0.599218	0.499189	0.586924	0.438215	0.605957	0.484017	0.489448	0.5447	0.472521	0.484834	0.494233	0.467808	0.442769	0.421058	0.508435
580	0.622033	0.573526	0.462113	0.581941	0.600443	0.514329	0.374894	0.550258	0.59593	0.451326	0.517293	0.50905	0.675161	0.466381	0.657395	0.43678	0.58782	0.428492	0.489553	0.557587	0.623268	0.477325	0.522948	0.515346	0.492246	0.575699	0.559941	0.497363	0.578708	0.518461	0.523794	0.493877	0.598884	0.423937	0.600867	0.501214	0.588145	0.439211	0.607904	0.485477	0.490635	0.545929	0.474219	0.487109	0.495654	0.469481	0.444114	0.422712	0.509983
581	0.6231	0.574797	0.463505	0.583357	0.60195	0.515763	0.376135	0.551465	0.59723	0.452382	0.518448	0.510733	0.676326	0.46729	0.658511	0.439224	0.58898	0.430371	0.491466	0.559123	0.624272	0.478526	0.52413	0.516716	0.493884	0.57677	0.561926	0.498342	0.579853	0.519692	0.52566	0.494754	0.600145	0.425859	0.602506	0.503244	0.589325	0.440253	0.609875	0.486952	0.491788	0.547192	0.475907	0.489384	0.497065	0.471139	0.4455	0.424357	0.511549
582	0.624157	0.576005	0.464898	0.584793	0.60345	0.517231	0.377416	0.552697	0.598559	0.45351	0.519634	0.512448	0.677518	0.468243	0.659668	0.4417	0.590166	0.43226	0.49337	0.560678	0.625306	0.479731	0.525326	0.518114	0.495546	0.577907	0.563991	0.499354	0.581022	0.520946	0.527524	0.495621	0.601392	0.427767	0.604159	0.505275	0.590466	0.441354	0.611878	0.488424	0.492928	0.548479	0.4776	0.491667	0.498489	0.472802	0.446911	0.425977	0.513116
583	0.625255	0.577234	0.46629	0.586316	0.604955	0.518661	0.378706	0.553954	0.599906	0.454554	0.520854	0.514168	0.678793	0.469211	0.660882	0.444214	0.591365	0.434162	0.495266	0.562209	0.626359	0.480911	0.526517	0.519548	0.497235	0.579033	0.566121	0.500395	0.582177	0.522249	0.529387	0.496519	0.602689	0.42964	0.605865	0.507278	0.591635	0.442492	0.613877	0.48986	0.494078	0.549741	0.479297	0.493945	0.499931	0.474463	0.448303	0.427558	0.514653
584	0.626343	0.578457	0.467609	0.587822	0.606461	0.520011	0.379926	0.555207	0.601126	0.455506	0.522009	0.515814	0.68	0.470164	0.662051	0.44658	0.592532	0.436013	0.497173	0.563768	0.627411	0.482102	0.52773	0.52095	0.498906	0.580169	0.568233	0.501461	0.583305	0.523521	0.531237	0.497433	0.603956	0.431491	0.607541	0.509226	0.592752	0.443593	0.6158	0.4913	0.495181	0.5509	0.48086	0.496129	0.50131	0.476109	0.449737	0.429132	0.516206
585	0.627409	0.579641	0.468897	0.58923	0.607899	0.521357	0.38114	0.556417	0.602323	0.456461	0.523158	0.517436	0.681155	0.471135	0.663166	0.448861	0.593638	0.437825	0.499012	0.565241	0.628377	0.48324	0.528887	0.522287	0.500533	0.581239	0.570272	0.502468	0.584383	0.524702	0.532983	0.498311	0.605135	0.433304	0.609114	0.511136	0.593837	0.444695	0.617668	0.492712	0.49623	0.552137	0.48239	0.498305	0.50266	0.477679	0.451113	0.430703	0.517703
586	0.628424	0.580759	0.47016	0.590529	0.609244	0.522703	0.38236	0.55756	0.603528	0.457444	0.52431	0.519052	0.68225	0.472107	0.66424	0.451099	0.594673	0.439592	0.500749	0.56659	0.629249	0.484302	0.529961	0.523548	0.502108	0.582203	0.572218	0.503387	0.5854	0.525789	0.534606	0.499126	0.606216	0.435055	0.610575	0.512994	0.594879	0.445788	0.619486	0.494068	0.497228	0.553443	0.483924	0.500478	0.503978	0.479152	0.452398	0.432236	0.519114
587	0.629331	0.581799	0.471328	0.591801	0.610539	0.523931	0.38351	0.55862	0.604635	0.458367	0.525371	0.520607	0.683217	0.472973	0.665288	0.453261	0.595641	0.441265	0.502433	0.567895	0.630122	0.485328	0.530998	0.524735	0.503636	0.583073	0.574084	0.504261	0.58636	0.526844	0.536189	0.499881	0.607254	0.436712	0.611996	0.514736	0.595804	0.446771	0.621214	0.495365	0.498182	0.554513	0.485364	0.502508	0.505191	0.48057	0.453663	0.433647	0.520473
588	0.630271	0.582849	0.472531	0.593031	0.611801	0.525193	0.384679	0.559701	0.60575	0.459321	0.526449	0.522157	0.684194	0.473888	0.666381	0.455417	0.596668	0.442925	0.504139	0.569252	0.631012	0.486393	0.532086	0.525947	0.505178	0.584006	0.575958	0.505175	0.587337	0.527952	0.537841	0.500704	0.608352	0.438361	0.613466	0.516507	0.596786	0.447806	0.622967	0.496664	0.49913	0.555611	0.48682	0.504551	0.50643	0.482053	0.454972	0.435054	0.521832
589	0.631242	0.583915	0.473754	0.594252	0.613065	0.52645	0.385857	0.560792	0.606872	0.460294	0.527556	0.523709	0.685189	0.474844	0.667451	0.457544	0.59771	0.44458	0.505829	0.570609	0.631907	0.487459	0.533222	0.527183	0.506716	0.58497	0.577838	0.506116	0.588315	0.529068	0.539493	0.501543	0.609458	0.43999	0.614932	0.518269	0.597799	0.448876	0.624708	0.497957	0.50007	0.556729	0.488281	0.506603	0.507668	0.483526	0.456264	0.436438	0.523198
590	0.632213	0.584974	0.474953	0.595499	0.614352	0.527654	0.387017	0.561864	0.607972	0.461255	0.528669	0.525261	0.686177	0.475795	0.668432	0.459609	0.598704	0.446214	0.507458	0.571907	0.632792	0.488471	0.534369	0.528414	0.508227	0.585902	0.579695	0.50705	0.589274	0.530131	0.541057	0.502325	0.610504	0.441572	0.616323	0.519968	0.598783	0.449926	0.626386	0.499226	0.500984	0.557805	0.48971	0.508617	0.508858	0.484902	0.457486	0.437762	0.524557
591	0.633205	0.586009	0.476131	0.596743	0.615627	0.528946	0.388156	0.562945	0.609076	0.462201	0.529762	0.526834	0.687134	0.476743	0.669466	0.461639	0.599729	0.447799	0.50909	0.57324	0.633708	0.489463	0.535469	0.529627	0.509751	0.586849	0.581526	0.508011	0.590276	0.531197	0.542573	0.503141	0.611558	0.443136	0.617681	0.521695	0.599779	0.450972	0.628063	0.500488	0.50186	0.558882	0.491115	0.510566	0.510052	0.486314	0.458766	0.439075	0.52591
592	0.634144	0.587024	0.47731	0.597943	0.616869	0.530228	0.389285	0.564018	0.610138	0.463154	0.530858	0.528365	0.688041	0.477676	0.670473	0.463643	0.600729	0.449372	0.510702	0.574545	0.63458	0.490446	0.53655	0.530812	0.511264	0.587785	0.583332	0.508977	0.591273	0.532291	0.544092	0.503949	0.612587	0.444668	0.619024	0.52336	0.600746	0.452011	0.62968	0.501729	0.502708	0.55994	0.49248	0.512481	0.511226	0.487688	0.460036	0.440394	0.527259
593	0.635014	0.588003	0.478461	0.599071	0.618056	0.531418	0.39039	0.565044	0.611134	0.464086	0.531919	0.529822	0.688882	0.478575	0.671398	0.465595	0.60165	0.450901	0.512252	0.575777	0.635386	0.491407	0.537607	0.53196	0.512731	0.588674	0.585081	0.50991	0.59221	0.533355	0.545563	0.504716	0.613561	0.446146	0.620325	0.524938	0.601653	0.453025	0.631193	0.502924	0.503523	0.560953	0.493792	0.51436	0.512344	0.488988	0.461251	0.441678	0.528553
594	0.635854	0.588913	0.479522	0.600126	0.619168	0.532466	0.391444	0.565983	0.612066	0.464938	0.532869	0.531206	0.689656	0.479428	0.672224	0.467449	0.602455	0.452306	0.513692	0.57693	0.636153	0.492321	0.53861	0.533072	0.514122	0.589482	0.586726	0.510765	0.593049	0.534277	0.546876	0.505427	0.614463	0.447556	0.621533	0.526471	0.602484	0.453988	0.632589	0.50405	0.504287	0.561897	0.495047	0.516174	0.513372	0.490222	0.462398	0.442856	0.529713
595	0.636676	0.589814	0.480575	0.601195	0.620251	0.533546	0.392514	0.566938	0.612977	0.465805	0.533816	0.532578	0.690458	0.480288	0.673069	0.469247	0.603292	0.453703	0.515141	0.578103	0.636945	0.493218	0.539613	0.534159	0.515494	0.590258	0.588345	0.511606	0.593882	0.535246	0.548197	0.506166	0.615363	0.448931	0.622744	0.528034	0.60335	0.454972	0.63401	0.505158	0.505046	0.562843	0.496283	0.517949	0.514424	0.491448	0.463562	0.444028	0.530887
596	0.637512	0.590737	0.481633	0.602302	0.621367	0.534651	0.393594	0.567939	0.613933	0.466716	0.534789	0.533963	0.691296	0.481175	0.67395	0.471035	0.60417	0.455102	0.516597	0.579286	0.637742	0.494121	0.540621	0.535248	0.516886	0.591062	0.589994	0.512486	0.594747	0.536264	0.549542	0.506941	0.6163	0.45031	0.623973	0.529578	0.604267	0.455989	0.635491	0.506288	0.505827	0.563809	0.497527	0.519701	0.515502	0.492696	0.464739	0.445204	0.532068
597	0.638365	0.591669	0.482682	0.603425	0.622519	0.535737	0.394658	0.568962	0.614932	0.467651	0.535782	0.535351	0.69215	0.48208	0.674857	0.472813	0.605065	0.456487	0.51802	0.580453	0.638519	0.495032	0.541622	0.536344	0.518299	0.59191	0.591676	0.513409	0.595641	0.537291	0.550876	0.507725	0.617264	0.451689	0.625201	0.531051	0.605202	0.457017	0.63701	0.507437	0.506612	0.564782	0.498769	0.521433	0.51658	0.493953	0.465901	0.446363	0.533226
598	0.639161	0.59251	0.483681	0.604462	0.623549	0.536752	0.395644	0.569886	0.615803	0.468512	0.536729	0.536651	0.692975	0.482943	0.675758	0.474472	0.605935	0.457814	0.519336	0.581575	0.639268	0.495912	0.542594	0.537392	0.519652	0.592716	0.59328	0.514247	0.596479	0.538251	0.552102	0.508432	0.618132	0.452962	0.626349	0.532443	0.606058	0.457976	0.638463	0.508483	0.507282	0.565698	0.499922	0.523118	0.517622	0.49511	0.466992	0.447445	0.534352
599	0.639972	0.59337	0.484672	0.605491	0.624584	0.537755	0.396649	0.570801	0.616669	0.469364	0.537675	0.537953	0.693772	0.483819	0.676626	0.476108	0.606753	0.459112	0.520659	0.582683	0.640053	0.496773	0.543562	0.538426	0.521022	0.593515	0.594889	0.515106	0.597304	0.539231	0.553329	0.50915	0.619019	0.454237	0.627515	0.533821	0.606937	0.458956	0.639875	0.509556	0.507973	0.566578	0.501072	0.524768	0.518665	0.496266	0.468098	0.448518	0.535488
600	0.640795	0.594236	0.485678	0.606522	0.625636	0.538755	0.397667	0.57173	0.617555	0.470227	0.538633	0.539261	0.694551	0.484705	0.677477	0.477722	0.607533	0.460384	0.52199	0.583783	0.640863	0.497618	0.544521	0.539458	0.52239	0.594323	0.596499	0.516	0.598137	0.540217	0.554548	0.509887	0.619919	0.455519	0.628707	0.535178	0.607839	0.459955	0.641251	0.510657	0.508702	0.567454	0.50222	0.526375	0.519684	0.497426	0.469219	0.449593	0.536618
601	0.641597	0.595046	0.486697	0.607531	0.626668	0.539737	0.398652	0.572656	0.618436	0.471092	0.539595	0.540536	0.695321	0.485576	0.678337	0.479271	0.608306	0.46162	0.52328	0.584867	0.641644	0.498445	0.545458	0.540485	0.5237	0.595138	0.598064	0.516899	0.598979	0.541161	0.555707	0.510612	0.620775	0.456762	0.629882	0.536474	0.608715	0.46093	0.642586	0.511725	0.509433	0.568345	0.503327	0.527927	0.520635	0.498552	0.470319	0.450652	0.537712
602	0.642389	0.595864	0.487626	0.608506	0.627655	0.540678	0.399651	0.573544	0.619276	0.471915	0.540485	0.541746	0.696057	0.48644	0.679187	0.480763	0.609109	0.462809	0.524521	0.585911	0.642339	0.49924	0.546402	0.541478	0.524977	0.595907	0.599549	0.517716	0.59975	0.542074	0.556808	0.511276	0.621615	0.457941	0.630999	0.537695	0.609559	0.461889	0.643873	0.512704	0.510152	0.569203	0.504384	0.529442	0.521586	0.499651	0.47141	0.451667	0.538805
603	0.643145	0.596635	0.488493	0.609456	0.628608	0.541564	0.400615	0.574381	0.620081	0.472707	0.541354	0.542925	0.69677	0.48726	0.679986	0.482194	0.609853	0.463931	0.525748	0.586924	0.643018	0.500019	0.547312	0.542429	0.526233	0.596639	0.600984	0.518527	0.600497	0.542969	0.557871	0.511924	0.622412	0.459075	0.632074	0.53886	0.610373	0.462828	0.645119	0.513655	0.510804	0.570018	0.505402	0.53089	0.52249	0.50069	0.472446	0.452633	0.539833
604	0.643873	0.597362	0.489356	0.610391	0.629542	0.542423	0.401544	0.575195	0.620881	0.473494	0.542236	0.544098	0.697476	0.488059	0.680755	0.483588	0.610545	0.465016	0.526962	0.587923	0.643721	0.500798	0.548194	0.54336	0.527481	0.597354	0.602402	0.519383	0.601257	0.543858	0.558915	0.512591	0.623179	0.460188	0.633127	0.540011	0.611174	0.463769	0.646351	0.514628	0.511399	0.570813	0.506402	0.53228	0.523351	0.501679	0.473432	0.453567	0.540807
605	0.644634	0.598136	0.490296	0.61132	0.630474	0.543335	0.40251	0.576063	0.621728	0.474315	0.543129	0.545269	0.698198	0.488946	0.681592	0.485006	0.611325	0.466155	0.528127	0.588931	0.644428	0.501593	0.54912	0.544332	0.528742	0.59808	0.603829	0.52029	0.602042	0.544743	0.559967	0.513286	0.623982	0.461305	0.634173	0.541222	0.612008	0.46477	0.647619	0.515649	0.512029	0.571638	0.507418	0.533679	0.524246	0.502687	0.474449	0.454517	0.541847
606	0.64537	0.598897	0.491204	0.61224	0.631411	0.544267	0.403471	0.576958	0.622526	0.475151	0.544024	0.546427	0.698937	0.4898	0.682416	0.486385	0.612057	0.467267	0.529274	0.589931	0.645122	0.502357	0.550006	0.545284	0.529966	0.598822	0.605247	0.521135	0.602821	0.545641	0.561014	0.514008	0.624806	0.462404	0.635211	0.542395	0.612827	0.465753	0.64883	0.51661	0.512611	0.57243	0.508483	0.53507	0.525129	0.503689	0.47545	0.455421	0.542813
607	0.646064	0.599613	0.49207	0.613137	0.632328	0.545168	0.4044	0.577821	0.623307	0.475982	0.544882	0.547549	0.699631	0.490623	0.683181	0.487707	0.612753	0.468325	0.530384	0.590902	0.645793	0.503107	0.550875	0.546204	0.531156	0.599539	0.606601	0.521931	0.603569	0.546514	0.562016	0.514741	0.625617	0.463469	0.636207	0.543513	0.6136	0.466704	0.649978	0.517516	0.513181	0.573201	0.509518	0.536407	0.52598	0.504671	0.476455	0.45631	0.543752
608	0.646724	0.60029	0.492912	0.613996	0.633202	0.546003	0.405292	0.578612	0.624103	0.476786	0.545685	0.548631	0.700237	0.491441	0.683872	0.488976	0.61345	0.46933	0.531438	0.591828	0.646439	0.503864	0.551754	0.54709	0.532324	0.600198	0.607859	0.522717	0.604275	0.547326	0.562946	0.515465	0.626382	0.464493	0.637135	0.544583	0.614321	0.467629	0.651078	0.518398	0.513781	0.573969	0.510458	0.537661	0.526796	0.505627	0.477476	0.457216	0.544719
609	0.647399	0.60103	0.493732	0.614787	0.634057	0.546806	0.406189	0.579377	0.624801	0.477527	0.546488	0.549716	0.700825	0.492252	0.684557	0.490211	0.614104	0.470325	0.532453	0.592705	0.647053	0.504577	0.552582	0.547938	0.53344	0.600839	0.609072	0.523479	0.604957	0.548098	0.563829	0.516143	0.627092	0.465495	0.638011	0.54561	0.615021	0.468543	0.652108	0.519246	0.514352	0.574684	0.511369	0.538892	0.527607	0.506567	0.478434	0.458091	0.54561
610	0.648066	0.601748	0.494554	0.615594	0.6349	0.547612	0.407083	0.580165	0.625488	0.4783	0.547296	0.550774	0.701434	0.493059	0.685248	0.491441	0.614789	0.471309	0.533485	0.593586	0.64771	0.505296	0.553422	0.548805	0.534581	0.601516	0.610347	0.524283	0.605696	0.548892	0.564732	0.516807	0.627828	0.46649	0.638876	0.546643	0.615773	0.469473	0.653148	0.520102	0.514927	0.575422	0.51228	0.540124	0.528408	0.507474	0.47939	0.458942	0.546517
611	0.64871	0.602444	0.495362	0.616421	0.635727	0.548408	0.40796	0.580965	0.626172	0.479101	0.54809	0.551806	0.702049	0.49387	0.685926	0.49264	0.615483	0.472266	0.534509	0.594479	0.648378	0.506017	0.554281	0.549668	0.535721	0.602203	0.611626	0.525098	0.606441	0.549686	0.565631	0.517459	0.628578	0.467461	0.639727	0.547674	0.616559	0.470405	0.654182	0.520956	0.515493	0.576173	0.513185	0.541335	0.529183	0.508369	0.480344	0.459764	0.547428
612	0.649333	0.603172	0.496121	0.617218	0.636526	0.549155	0.408804	0.58173	0.626806	0.479865	0.548843	0.552826	0.70262	0.494691	0.686563	0.493761	0.616104	0.473177	0.535449	0.595359	0.648964	0.506701	0.555126	0.550458	0.536777	0.602826	0.612761	0.525837	0.607069	0.550407	0.566454	0.518088	0.629264	0.468379	0.640537	0.548655	0.617295	0.471297	0.655134	0.521767	0.516011	0.576872	0.514053	0.542474	0.529911	0.509292	0.481259	0.460552	0.548265
613	0.650009	0.60388	0.496925	0.618	0.637321	0.549964	0.409689	0.582551	0.627476	0.480638	0.549639	0.553842	0.703198	0.495528	0.687274	0.494914	0.616766	0.474119	0.536407	0.596226	0.649568	0.507399	0.555959	0.551308	0.537885	0.603506	0.613963	0.52665	0.607815	0.551174	0.56732	0.518776	0.629964	0.469319	0.641377	0.54963	0.618015	0.472229	0.656136	0.522597	0.516543	0.577605	0.514922	0.543615	0.53067	0.510208	0.482226	0.461363	0.549132
614	0.650656	0.604535	0.497727	0.618745	0.63809	0.550746	0.410562	0.583343	0.628131	0.481399	0.550412	0.554824	0.703734	0.496347	0.687925	0.496033	0.617381	0.475021	0.537346	0.597052	0.650144	0.508095	0.556772	0.552117	0.53896	0.604133	0.615099	0.527438	0.608532	0.551905	0.568136	0.519445	0.630634	0.470232	0.642143	0.550551	0.618665	0.473135	0.657071	0.523404	0.517074	0.578327	0.515763	0.544721	0.531412	0.511073	0.483161	0.462151	0.549966
615	0.651232	0.605145	0.498504	0.619452	0.638825	0.55146	0.411403	0.584061	0.628734	0.482143	0.551128	0.55577	0.704218	0.497149	0.688452	0.497098	0.617922	0.475856	0.538241	0.597832	0.650673	0.508778	0.55757	0.552832	0.539957	0.604678	0.616093	0.528158	0.609148	0.552557	0.568869	0.520058	0.631257	0.471098	0.642801	0.551414	0.619239	0.473991	0.657886	0.52417	0.51759	0.579006	0.516574	0.54577	0.532111	0.511872	0.48403	0.462898	0.550737
616	0.651826	0.605792	0.499329	0.620172	0.639578	0.55222	0.412297	0.584797	0.629323	0.482921	0.551864	0.556747	0.704762	0.498014	0.688999	0.498239	0.618534	0.476722	0.539137	0.598613	0.65122	0.509477	0.558404	0.553573	0.540968	0.605346	0.617084	0.528954	0.609873	0.553216	0.569678	0.520716	0.631892	0.471988	0.643513	0.552327	0.619843	0.474897	0.658743	0.524943	0.518097	0.579674	0.51742	0.546812	0.532827	0.512656	0.484953	0.463674	0.551534
617	0.652379	0.60643	0.500107	0.620912	0.640337	0.552972	0.413175	0.585533	0.629897	0.483697	0.552587	0.557702	0.705238	0.498864	0.689522	0.499308	0.619149	0.47758	0.540023	0.599394	0.651799	0.510158	0.559225	0.554318	0.542012	0.605975	0.618033	0.529758	0.610606	0.553862	0.570458	0.521406	0.632537	0.472886	0.644155	0.553241	0.620435	0.475812	0.659543	0.525705	0.518613	0.580364	0.518275	0.547836	0.53354	0.513435	0.485852	0.464434	0.552324
618	0.652895	0.607046	0.50085	0.621628	0.641069	0.553705	0.414035	0.58627	0.630453	0.484461	0.553278	0.558616	0.70566	0.49967	0.690023	0.500319	0.619738	0.478416	0.540887	0.600162	0.652366	0.510819	0.560036	0.555044	0.543045	0.606546	0.618946	0.530544	0.611309	0.554469	0.571192	0.522091	0.633165	0.473771	0.644736	0.554132	0.620997	0.476716	0.660277	0.526448	0.519129	0.581053	0.519105	0.548834	0.534226	0.514205	0.48674	0.465175	0.553097
619	0.653405	0.607647	0.501601	0.622279	0.641742	0.554417	0.414888	0.587011	0.630986	0.485214	0.553935	0.559494	0.706085	0.500432	0.690513	0.501332	0.620286	0.479231	0.541719	0.600897	0.652863	0.511464	0.560843	0.55573	0.544014	0.607092	0.619842	0.531301	0.611964	0.55503	0.571899	0.522738	0.633747	0.474622	0.645307	0.554985	0.621529	0.477598	0.660972	0.527168	0.519631	0.581699	0.519879	0.549797	0.534867	0.514956	0.487653	0.465909	0.553854
620	0.653922	0.608274	0.502311	0.622939	0.642377	0.555085	0.415702	0.587693	0.631498	0.485967	0.554604	0.560393	0.706476	0.501204	0.690962	0.502281	0.620827	0.480044	0.542511	0.601582	0.653301	0.512071	0.561577	0.556381	0.544941	0.607611	0.620675	0.532008	0.612582	0.555621	0.572589	0.523369	0.6343	0.475444	0.64585	0.555806	0.62206	0.47846	0.661655	0.527866	0.520128	0.582287	0.520618	0.550698	0.535475	0.515705	0.488548	0.466644	0.554587
621	0.654486	0.608901	0.503022	0.623602	0.643049	0.555728	0.41651	0.588388	0.632012	0.486716	0.555267	0.561273	0.706903	0.501976	0.691426	0.503207	0.621373	0.480828	0.543296	0.602277	0.653795	0.512709	0.562341	0.557072	0.545887	0.608163	0.621554	0.532744	0.613213	0.556262	0.573279	0.524015	0.634887	0.476256	0.646442	0.556602	0.622621	0.47934	0.662366	0.528566	0.520629	0.582846	0.521311	0.551561	0.536064	0.516438	0.489431	0.467345	0.555311
622	0.655116	0.609529	0.503752	0.624292	0.643787	0.556382	0.417336	0.589135	0.632557	0.487458	0.555941	0.562138	0.707408	0.502764	0.691982	0.504147	0.621964	0.481606	0.544114	0.603031	0.654394	0.513411	0.563183	0.557845	0.546882	0.608797	0.622539	0.533543	0.613886	0.556978	0.57399	0.524691	0.635545	0.477072	0.647137	0.557399	0.623261	0.480266	0.66316	0.529285	0.521152	0.583445	0.52201	0.552458	0.536698	0.517178	0.490332	0.468033	0.556071
623	0.655809	0.610195	0.504487	0.625065	0.644572	0.557093	0.418192	0.589933	0.633166	0.488197	0.556682	0.563045	0.708	0.503611	0.692721	0.505127	0.622673	0.482451	0.545011	0.603873	0.655068	0.514166	0.564071	0.558696	0.547921	0.609541	0.623623	0.534378	0.614602	0.557797	0.574748	0.525401	0.636271	0.4779	0.647964	0.558236	0.624041	0.481248	0.664097	0.530027	0.521718	0.584187	0.522834	0.553501	0.537488	0.517984	0.491295	0.46879	0.556941
624	0.656555	0.610844	0.505213	0.625883	0.645385	0.557849	0.41907	0.5908	0.63385	0.489017	0.557503	0.564037	0.708733	0.504498	0.693534	0.506112	0.623378	0.483316	0.545887	0.604704	0.655738	0.514926	0.564959	0.559605	0.549004	0.610283	0.624785	0.535224	0.615349	0.558685	0.575512	0.526113	0.637022	0.478741	0.648875	0.559033	0.62486	0.48222	0.665071	0.530805	0.522332	0.584942	0.523658	0.55452	0.538297	0.518797	0.492272	0.469552	0.55786
625	0.657328	0.611479	0.505926	0.626706	0.646197	0.558567	0.419932	0.591655	0.634554	0.489824	0.558329	0.565022	0.709504	0.505411	0.694369	0.507025	0.624026	0.484151	0.546734	0.605535	0.656417	0.51568	0.565831	0.560522	0.550071	0.61101	0.625968	0.536049	0.616056	0.559603	0.576254	0.526807	0.637762	0.479554	0.649826	0.55979	0.625695	0.483172	0.666057	0.531592	0.522963	0.585666	0.524435	0.555521	0.539093	0.519587	0.493214	0.470285	0.558769
626	0.658091	0.612102	0.506619	0.627506	0.646985	0.559203	0.420762	0.592438	0.635225	0.490545	0.559109	0.565932	0.710223	0.506327	0.695194	0.507839	0.624614	0.48493	0.547564	0.60638	0.657115	0.516425	0.56668	0.561411	0.551081	0.611725	0.627121	0.53683	0.616679	0.560517	0.57696	0.527478	0.638472	0.480312	0.65078	0.560524	0.62654	0.484117	0.667046	0.532357	0.523583	0.586354	0.52516	0.556518	0.539872	0.520342	0.494109	0.470979	0.559635
627	0.658792	0.612666	0.50727	0.62829	0.64773	0.559876	0.421618	0.593231	0.635867	0.491279	0.55992	0.56687	0.71094	0.507177	0.695992	0.508685	0.625218	0.485692	0.548375	0.607171	0.657753	0.517149	0.567487	0.562277	0.552069	0.612387	0.628239	0.537564	0.617279	0.561404	0.577635	0.528144	0.639169	0.48106	0.651703	0.56123	0.627376	0.485089	0.668009	0.533098	0.524181	0.587044	0.525881	0.557418	0.540631	0.521093	0.495046	0.471656	0.560503
628	0.659555	0.613277	0.507966	0.629104	0.648494	0.560592	0.422482	0.594062	0.63656	0.492022	0.560766	0.567839	0.71171	0.50807	0.696832	0.509572	0.625877	0.486497	0.549205	0.608001	0.658471	0.517909	0.568323	0.563176	0.553087	0.613077	0.629397	0.538336	0.617921	0.562309	0.578334	0.528816	0.639885	0.481811	0.652643	0.561954	0.628242	0.486056	0.66901	0.533848	0.524803	0.587752	0.526624	0.558358	0.541421	0.521858	0.495983	0.472356	0.5614
629	0.660362	0.613929	0.508714	0.629941	0.649279	0.561323	0.423343	0.594909	0.637281	0.492781	0.561626	0.568815	0.71249	0.509014	0.697686	0.510474	0.626561	0.487327	0.550051	0.608859	0.659234	0.518698	0.569186	0.564097	0.554133	0.613807	0.63058	0.539165	0.618611	0.563224	0.579056	0.529501	0.640624	0.482573	0.653591	0.562709	0.629128	0.487019	0.670044	0.534616	0.525442	0.588476	0.527382	0.559343	0.542241	0.522628	0.49691	0.473074	0.562301
630	0.661122	0.614561	0.509472	0.630763	0.650054	0.562026	0.424198	0.595725	0.637965	0.493571	0.562471	0.569761	0.713194	0.509953	0.698479	0.511356	0.627213	0.488122	0.550887	0.609682	0.659923	0.519477	0.570035	0.56499	0.555166	0.614541	0.631726	0.540016	0.619314	0.564113	0.579771	0.530201	0.641369	0.48335	0.654511	0.563487	0.629995	0.487999	0.671064	0.535396	0.526067	0.589212	0.528132	0.560301	0.543058	0.523385	0.497838	0.47378	0.563162
631	0.661931	0.615249	0.510231	0.631588	0.650883	0.562791	0.425097	0.59658	0.638704	0.494401	0.563336	0.570718	0.713941	0.510884	0.69928	0.512282	0.627941	0.488955	0.551764	0.610549	0.660668	0.520273	0.570931	0.565914	0.556217	0.615272	0.632872	0.540858	0.620051	0.564992	0.58052	0.530948	0.642145	0.484176	0.655432	0.564286	0.630843	0.489028	0.672077	0.5362	0.526758	0.590002	0.528933	0.561294	0.5439	0.5242	0.498817	0.474531	0.564068
632	0.662673	0.615908	0.510943	0.632358	0.651652	0.563507	0.425961	0.597365	0.639382	0.495183	0.564138	0.571639	0.714643	0.511755	0.700014	0.513162	0.628608	0.489753	0.552573	0.611323	0.661339	0.521008	0.571744	0.566778	0.557222	0.615939	0.633916	0.541651	0.620729	0.565774	0.581214	0.531667	0.642865	0.484949	0.65626	0.565042	0.631607	0.489996	0.673002	0.53695	0.527395	0.590732	0.529677	0.562218	0.54465	0.524963	0.499722	0.475243	0.5649
633	0.663292	0.616489	0.5116	0.633045	0.652312	0.564128	0.426761	0.598039	0.63995	0.495882	0.564843	0.572495	0.715229	0.51256	0.700631	0.513958	0.629158	0.490484	0.55328	0.611964	0.661881	0.521655	0.572437	0.567535	0.558152	0.616525	0.634817	0.54239	0.621325	0.566432	0.581824	0.532326	0.643489	0.485639	0.65696	0.565733	0.632264	0.490858	0.6738	0.537626	0.527933	0.591374	0.530335	0.563039	0.545284	0.525632	0.500517	0.475884	0.565615
634	0.663863	0.617024	0.512258	0.633677	0.652941	0.564749	0.427568	0.598692	0.640516	0.496562	0.565516	0.573296	0.715697	0.513371	0.701138	0.514756	0.629706	0.4912	0.554001	0.612631	0.662399	0.522294	0.573153	0.568229	0.559044	0.61709	0.635662	0.543117	0.621948	0.567053	0.582438	0.532972	0.644066	0.486352	0.657616	0.566407	0.632867	0.49169	0.674502	0.538312	0.528479	0.592077	0.531037	0.56385	0.545957	0.526304	0.501323	0.476532	0.566323
635	0.664488	0.617635	0.512973	0.634348	0.653651	0.56542	0.428428	0.599391	0.641103	0.497317	0.566216	0.574137	0.716212	0.514222	0.70171	0.515584	0.630294	0.491962	0.554776	0.613342	0.662973	0.522985	0.573946	0.568934	0.559967	0.617695	0.6365	0.543894	0.622615	0.567643	0.583096	0.533673	0.644706	0.487117	0.658267	0.567167	0.63351	0.492568	0.675236	0.539026	0.52907	0.592778	0.531786	0.564699	0.546643	0.527018	0.502181	0.477238	0.567094
636	0.665114	0.61827	0.513688	0.635008	0.654363	0.5661	0.429291	0.600092	0.641667	0.498101	0.566892	0.574981	0.716724	0.515065	0.702266	0.516417	0.630886	0.49272	0.555531	0.614039	0.663529	0.52368	0.574726	0.569631	0.560885	0.618297	0.637287	0.544664	0.623283	0.568152	0.583722	0.534373	0.645338	0.487892	0.658843	0.567914	0.634087	0.493426	0.6759	0.539719	0.52966	0.593443	0.532515	0.565524	0.547281	0.527722	0.503027	0.477942	0.567849
637	0.665656	0.618843	0.51433	0.63558	0.654971	0.56673	0.430094	0.600724	0.642159	0.498835	0.56748	0.575759	0.717132	0.515838	0.702676	0.517213	0.63143	0.493414	0.556185	0.614654	0.663977	0.524311	0.575397	0.570271	0.561745	0.618833	0.637969	0.545359	0.623904	0.568536	0.584242	0.534997	0.645863	0.488618	0.659277	0.568533	0.634482	0.494186	0.676382	0.540337	0.530192	0.594057	0.533163	0.566251	0.547825	0.528356	0.503789	0.478575	0.56849
638	0.666164	0.619395	0.514958	0.636116	0.655566	0.567334	0.430874	0.601311	0.642624	0.499565	0.568055	0.576485	0.717474	0.516582	0.703044	0.517994	0.631959	0.49414	0.556838	0.615235	0.66443	0.524885	0.576063	0.570829	0.562581	0.619347	0.63864	0.546052	0.624521	0.568879	0.584789	0.535619	0.646387	0.489323	0.659685	0.569186	0.634872	0.494925	0.676858	0.540965	0.530719	0.594645	0.533822	0.566969	0.548376	0.528998	0.504539	0.479222	0.569105
639	0.666604	0.619921	0.515543	0.636595	0.656099	0.567915	0.431644	0.601851	0.642999	0.500242	0.568579	0.577145	0.717741	0.51728	0.703326	0.518709	0.632419	0.494798	0.557453	0.615758	0.664825	0.525424	0.576681	0.571292	0.563329	0.619758	0.639186	0.54668	0.625077	0.569128	0.585275	0.536199	0.646827	0.489994	0.659991	0.569816	0.635179	0.495656	0.677287	0.541546	0.53118	0.595201	0.534457	0.567653	0.548871	0.5296	0.505254	0.479839	0.569657
640	0.667017	0.620445	0.516115	0.637053	0.65659	0.568487	0.432408	0.602365	0.643333	0.500893	0.569077	0.577787	0.718002	0.517964	0.703586	0.519401	0.632854	0.495416	0.558042	0.616255	0.665182	0.525957	0.577267	0.571744	0.564043	0.620124	0.639669	0.547283	0.625604	0.569337	0.585735	0.536771	0.64723	0.490672	0.66026	0.570436	0.635434	0.496394	0.677695	0.542096	0.53161	0.595752	0.535079	0.568326	0.549321	0.530173	0.505953	0.480439	0.570179
641	0.667505	0.621009	0.516756	0.637572	0.65712	0.569073	0.433166	0.602894	0.64377	0.501607	0.569631	0.57851	0.71838	0.518706	0.703969	0.520187	0.633378	0.496133	0.558663	0.616807	0.665597	0.526521	0.57789	0.572333	0.564866	0.620618	0.640292	0.547986	0.626205	0.569644	0.586309	0.537426	0.647754	0.491438	0.660662	0.571116	0.635761	0.497154	0.678171	0.542696	0.532124	0.596344	0.535749	0.569051	0.549805	0.530779	0.506689	0.481088	0.570764
642	0.668009	0.621546	0.517387	0.638084	0.657687	0.569661	0.433955	0.603418	0.644219	0.502318	0.570191	0.579235	0.718745	0.519425	0.704332	0.520949	0.633873	0.496796	0.559318	0.617411	0.66604	0.527123	0.578556	0.572861	0.56565	0.621073	0.640877	0.548604	0.626763	0.56993	0.586892	0.538057	0.648266	0.492161	0.661061	0.571787	0.636075	0.497906	0.678646	0.543311	0.532641	0.59696	0.53641	0.569742	0.550319	0.531387	0.507417	0.481719	0.571308
643	0.668523	0.62208	0.518012	0.638606	0.658268	0.570261	0.43475	0.603974	0.644669	0.502998	0.570733	0.579927	0.719103	0.520142	0.704733	0.521695	0.634354	0.497457	0.559952	0.617989	0.66646	0.527691	0.579193	0.573371	0.566427	0.62152	0.641465	0.549206	0.6273	0.570219	0.587453	0.538693	0.648776	0.492845	0.661474	0.572435	0.636421	0.498669	0.679136	0.543914	0.533151	0.597563	0.537061	0.570436	0.550842	0.531992	0.508148	0.482367	0.571864
644	0.669056	0.62264	0.518644	0.639161	0.658857	0.570878	0.435537	0.60458	0.645134	0.503659	0.571281	0.580604	0.719505	0.520889	0.705234	0.522447	0.634855	0.498167	0.560555	0.618527	0.666863	0.528216	0.579783	0.573936	0.567248	0.622029	0.642133	0.549879	0.62787	0.570565	0.587992	0.539358	0.649312	0.493525	0.661943	0.573071	0.636846	0.499467	0.67968	0.54451	0.533672	0.598149	0.537713	0.571173	0.55137	0.5326	0.508911	0.483057	0.572482
645	0.669624	0.623223	0.51927	0.639743	0.659507	0.571488	0.436342	0.605185	0.645671	0.504403	0.571955	0.581372	0.720036	0.521695	0.70581	0.52319	0.635391	0.498875	0.56125	0.619187	0.667389	0.528872	0.580465	0.574596	0.568128	0.622664	0.642951	0.550644	0.628536	0.571033	0.588542	0.540002	0.649903	0.494241	0.662499	0.573749	0.637338	0.500323	0.680338	0.54518	0.534272	0.598807	0.538387	0.571952	0.551951	0.533249	0.509748	0.483747	0.573137
646	0.670307	0.623829	0.519958	0.640425	0.660216	0.572182	0.437209	0.605883	0.646277	0.505179	0.572717	0.582254	0.720678	0.522576	0.706484	0.523972	0.635996	0.499636	0.561985	0.619924	0.667991	0.529601	0.581233	0.575319	0.569038	0.623333	0.64383	0.551444	0.629204	0.571657	0.589183	0.540698	0.650546	0.494978	0.66318	0.57443	0.637948	0.501273	0.681107	0.545895	0.53493	0.59952	0.539073	0.572753	0.552607	0.533913	0.510659	0.484449	0.573857
647	0.671049	0.624444	0.520656	0.641156	0.660945	0.5729	0.438095	0.606655	0.646891	0.505948	0.573489	0.583159	0.721359	0.523498	0.707213	0.524757	0.63663	0.500415	0.562733	0.620702	0.668642	0.530369	0.582044	0.576101	0.569967	0.624021	0.644749	0.552245	0.629863	0.572397	0.589854	0.541429	0.651225	0.495706	0.663936	0.575093	0.638655	0.502287	0.681933	0.546622	0.535616	0.600243	0.539762	0.573576	0.553321	0.534592	0.511602	0.485134	0.574621
648	0.67176	0.625051	0.521286	0.641856	0.661657	0.573543	0.438941	0.607442	0.647457	0.506686	0.574209	0.583984	0.722004	0.524422	0.707948	0.525489	0.637236	0.501161	0.563482	0.621492	0.669324	0.531154	0.582856	0.576947	0.570913	0.624751	0.645717	0.55304	0.630543	0.573195	0.590455	0.542156	0.651917	0.496402	0.664706	0.575741	0.63942	0.503323	0.682758	0.547335	0.536311	0.600932	0.540445	0.574425	0.554062	0.535294	0.512536	0.485781	0.575401
649	0.672525	0.625671	0.521985	0.642646	0.662441	0.574215	0.439848	0.608289	0.648166	0.507496	0.575024	0.584931	0.722734	0.525433	0.708811	0.526252	0.637899	0.501974	0.564274	0.622331	0.670066	0.531955	0.583782	0.577841	0.5719	0.625543	0.646705	0.553884	0.631248	0.574122	0.591115	0.542962	0.652639	0.497135	0.66561	0.576438	0.640307	0.504445	0.683722	0.548067	0.537071	0.601684	0.541145	0.575281	0.554871	0.536008	0.513564	0.486469	0.576291
650	0.673367	0.62631	0.522716	0.643466	0.663244	0.574912	0.440771	0.609162	0.648888	0.508323	0.575917	0.585893	0.723502	0.526492	0.709694	0.527026	0.638556	0.502797	0.565075	0.623176	0.670812	0.532787	0.584736	0.578764	0.572905	0.626355	0.647742	0.554767	0.631967	0.575136	0.591774	0.54375	0.653382	0.497852	0.666522	0.577118	0.641245	0.505588	0.684723	0.548826	0.537853	0.602438	0.541854	0.576158	0.55571	0.536724	0.514637	0.48717	0.57724
651	0.674244	0.626949	0.523441	0.644286	0.664053	0.575627	0.441692	0.610049	0.649573	0.509137	0.576856	0.58683	0.724286	0.527555	0.710564	0.527795	0.639194	0.503609	0.565882	0.62402	0.671547	0.533652	0.585673	0.579718	0.573913	0.627178	0.64883	0.555677	0.632694	0.576213	0.592421	0.544507	0.65414	0.49855	0.667419	0.577764	0.642205	0.506739	0.685747	0.549608	0.538631	0.603173	0.542562	0.577047	0.556566	0.537441	0.515716	0.487853	0.578193
652	0.675034	0.627547	0.524138	0.64513	0.664915	0.576372	0.442639	0.610971	0.650306	0.509945	0.577802	0.587804	0.725109	0.52859	0.711504	0.528569	0.639877	0.504447	0.566738	0.624897	0.672311	0.534533	0.586626	0.580732	0.574926	0.628048	0.649936	0.556601	0.633429	0.577364	0.593119	0.545336	0.654919	0.499294	0.668421	0.578426	0.643218	0.50796	0.686913	0.5504	0.539409	0.603931	0.543248	0.577904	0.55746	0.53817	0.516783	0.488507	0.57911
653	0.675898	0.628224	0.52489	0.645976	0.665749	0.577193	0.443634	0.611964	0.651103	0.510802	0.578768	0.588788	0.72595	0.529702	0.712477	0.529371	0.640593	0.505334	0.567608	0.625814	0.67315	0.535462	0.587655	0.581761	0.575987	0.628936	0.651081	0.557563	0.634187	0.578546	0.593838	0.546175	0.655732	0.500079	0.669446	0.579119	0.644292	0.509209	0.688039	0.551245	0.540271	0.604732	0.543985	0.578811	0.558391	0.538942	0.517912	0.489236	0.580095
654	0.676796	0.628919	0.525623	0.646819	0.666567	0.578006	0.444612	0.612944	0.651874	0.511638	0.579712	0.589746	0.726774	0.530824	0.713408	0.530156	0.641268	0.506198	0.568442	0.626703	0.674007	0.536389	0.588669	0.582784	0.577069	0.629823	0.652217	0.558523	0.634947	0.579752	0.594533	0.546984	0.656529	0.500837	0.670443	0.57983	0.645346	0.510444	0.689108	0.552063	0.541138	0.60553	0.544722	0.579735	0.559316	0.539688	0.519038	0.489956	0.581066
655	0.677655	0.629562	0.526283	0.647661	0.667397	0.578739	0.445528	0.613852	0.65256	0.512405	0.580612	0.590663	0.727559	0.531895	0.714271	0.530899	0.641869	0.506999	0.569223	0.627528	0.674824	0.537278	0.589598	0.583802	0.578136	0.630696	0.65331	0.559448	0.635689	0.580977	0.595189	0.547757	0.65728	0.501527	0.6714	0.580539	0.646343	0.511651	0.690158	0.552803	0.541946	0.606292	0.545417	0.580638	0.560213	0.540367	0.520106	0.490603	0.581959
656	0.67847	0.630187	0.527001	0.648519	0.668236	0.579448	0.446499	0.614812	0.653297	0.513214	0.581566	0.591615	0.728342	0.533012	0.715203	0.531679	0.642542	0.507876	0.570055	0.628412	0.675646	0.538214	0.590579	0.58487	0.579172	0.63155	0.654433	0.560373	0.63641	0.582199	0.595909	0.548596	0.658059	0.502247	0.672433	0.581235	0.647441	0.512902	0.691259	0.553604	0.542819	0.607091	0.546176	0.581559	0.561149	0.5411	0.521241	0.491323	0.582893
657	0.679284	0.63082	0.527734	0.64938	0.669075	0.580178	0.447473	0.615781	0.654031	0.514041	0.582504	0.59256	0.729109	0.534113	0.716141	0.532466	0.643219	0.508761	0.570896	0.629314	0.676468	0.539143	0.591556	0.585909	0.580232	0.632402	0.655557	0.561312	0.637133	0.583419	0.596618	0.54941	0.658836	0.502979	0.673421	0.581907	0.648527	0.514134	0.692353	0.554387	0.543673	0.607888	0.546927	0.58247	0.562109	0.54186	0.522372	0.492041	0.583858
658	0.680106	0.631449	0.528462	0.650199	0.669884	0.580911	0.448426	0.61673	0.654755	0.514868	0.583412	0.59349	0.729871	0.535176	0.717061	0.533242	0.643871	0.509625	0.57173	0.630192	0.677274	0.540043	0.592506	0.586898	0.581303	0.633249	0.656638	0.56225	0.637861	0.584611	0.597287	0.550197	0.659589	0.503699	0.674348	0.582556	0.64958	0.515327	0.693413	0.555153	0.544489	0.60866	0.547633	0.583344	0.563066	0.542612	0.523467	0.49273	0.584804
659	0.680924	0.632045	0.52918	0.650937	0.670644	0.581601	0.449361	0.617657	0.655493	0.515686	0.584318	0.594415	0.730648	0.536215	0.717967	0.534	0.644498	0.510473	0.572568	0.631015	0.678057	0.540919	0.593436	0.587859	0.582337	0.634083	0.657637	0.56316	0.638586	0.585742	0.597927	0.55101	0.660316	0.504389	0.675271	0.5832	0.650637	0.516499	0.694441	0.555951	0.545301	0.609399	0.548298	0.584167	0.563993	0.543325	0.524525	0.493404	0.58568
660	0.681758	0.63269	0.529909	0.651779	0.671524	0.582344	0.450343	0.618639	0.656219	0.51652	0.58524	0.595389	0.731451	0.537312	0.718893	0.534803	0.645178	0.511359	0.573417	0.631903	0.678894	0.541851	0.594449	0.588871	0.583352	0.634922	0.658682	0.564078	0.63931	0.586906	0.598623	0.551831	0.661117	0.505156	0.676262	0.583888	0.6517	0.517729	0.695515	0.556785	0.546183	0.610196	0.549024	0.585036	0.564939	0.544072	0.525615	0.494125	0.586609
661	0.682557	0.633308	0.530621	0.652615	0.672415	0.583076	0.451295	0.619577	0.656917	0.517337	0.58612	0.596309	0.732203	0.538403	0.719766	0.535575	0.645808	0.512227	0.574277	0.632802	0.679713	0.542773	0.595445	0.589866	0.584367	0.635757	0.659738	0.565018	0.640029	0.588048	0.599295	0.552636	0.661896	0.505912	0.677215	0.584557	0.652708	0.518955	0.696552	0.557563	0.547045	0.610987	0.549735	0.585908	0.565852	0.5448	0.526703	0.49483	0.587539
662	0.683321	0.633885	0.531307	0.653387	0.673236	0.583769	0.452204	0.620446	0.657597	0.51813	0.586955	0.597165	0.732894	0.539455	0.720573	0.536301	0.646358	0.513062	0.575136	0.633674	0.68048	0.543659	0.596381	0.590811	0.585383	0.636582	0.66078	0.565988	0.640752	0.58915	0.599917	0.55343	0.662626	0.506617	0.678089	0.585183	0.653656	0.520142	0.697523	0.558283	0.547866	0.611745	0.550399	0.586759	0.566717	0.545496	0.527772	0.495498	0.588442
663	0.684147	0.634541	0.532012	0.654195	0.674019	0.5845	0.453209	0.621389	0.658314	0.518943	0.587849	0.598127	0.733644	0.540529	0.72142	0.537089	0.646964	0.513934	0.575973	0.634555	0.68126	0.544591	0.597364	0.591766	0.586375	0.63742	0.661837	0.566997	0.641523	0.590305	0.600588	0.554277	0.663446	0.507368	0.678987	0.585834	0.654639	0.521337	0.698514	0.559128	0.548783	0.612539	0.551096	0.587629	0.567605	0.546242	0.528865	0.49621	0.589383
664	0.684933	0.635174	0.53271	0.654982	0.674847	0.585214	0.454199	0.622319	0.659052	0.519767	0.588742	0.599061	0.734372	0.541596	0.72226	0.537856	0.647573	0.5148	0.576759	0.635384	0.682039	0.545492	0.598312	0.592726	0.587361	0.638202	0.662845	0.567903	0.642229	0.591387	0.601239	0.555082	0.664185	0.508081	0.679826	0.586485	0.655643	0.522536	0.699501	0.559927	0.549722	0.613316	0.551838	0.588482	0.568502	0.546965	0.529969	0.496945	0.5903
665	0.685699	0.635806	0.533426	0.655761	0.675706	0.585929	0.455175	0.623258	0.659777	0.520596	0.589629	0.599964	0.735097	0.542673	0.723108	0.538607	0.648228	0.515681	0.577537	0.636195	0.682816	0.546394	0.599249	0.593688	0.588357	0.63898	0.663828	0.568781	0.642922	0.592447	0.601882	0.555891	0.66489	0.508792	0.680656	0.587146	0.65668	0.523739	0.700487	0.560694	0.550644	0.614083	0.552622	0.589359	0.569433	0.547668	0.531075	0.497671	0.591198
666	0.686495	0.636481	0.534176	0.656549	0.676548	0.586669	0.456161	0.624236	0.660459	0.521422	0.590516	0.600868	0.735851	0.543779	0.723979	0.539373	0.648956	0.516596	0.578353	0.637037	0.683589	0.547338	0.600213	0.594648	0.58937	0.63982	0.664832	0.569739	0.643678	0.593561	0.60254	0.55677	0.665653	0.509549	0.681539	0.587828	0.657748	0.524948	0.701483	0.561485	0.551532	0.61486	0.553421	0.590289	0.570407	0.548379	0.532174	0.498365	0.592105
667	0.68731	0.637172	0.534875	0.657315	0.67735	0.587386	0.457116	0.625157	0.661125	0.522238	0.591414	0.601774	0.7366	0.544881	0.724826	0.540149	0.649592	0.517484	0.579157	0.637843	0.684333	0.548262	0.601175	0.595631	0.590371	0.640661	0.665842	0.570681	0.644424	0.594652	0.60319	0.557649	0.666415	0.510271	0.682389	0.588513	0.658757	0.526164	0.702517	0.562268	0.552424	0.615636	0.554144	0.59115	0.571333	0.549109	0.533262	0.499062	0.593046
668	0.688119	0.637842	0.535589	0.658129	0.678167	0.588123	0.458104	0.626086	0.661835	0.52308	0.592312	0.60268	0.737372	0.546001	0.725654	0.540918	0.650216	0.518381	0.579994	0.638701	0.685102	0.54919	0.602145	0.596626	0.591391	0.641518	0.66687	0.571621	0.645158	0.595799	0.603879	0.558522	0.667187	0.511026	0.683271	0.589195	0.659755	0.527373	0.703538	0.56308	0.553326	0.616416	0.554864	0.591993	0.572246	0.549878	0.534338	0.499781	0.593945
669	0.688902	0.638471	0.536321	0.658973	0.678979	0.58886	0.459105	0.627015	0.662586	0.523931	0.593203	0.603589	0.738136	0.547123	0.726451	0.541694	0.650837	0.519281	0.580841	0.639583	0.685898	0.55012	0.60311	0.597605	0.592408	0.642368	0.667875	0.572548	0.645888	0.596956	0.604571	0.559363	0.667948	0.5118	0.684171	0.589867	0.660749	0.52856	0.704516	0.563886	0.554217	0.617189	0.555595	0.592844	0.573154	0.550649	0.535411	0.500503	0.594803
670	0.689654	0.639063	0.53702	0.65976	0.679713	0.589532	0.460037	0.627881	0.663317	0.524742	0.59409	0.604505	0.738824	0.548198	0.727207	0.542516	0.651411	0.520143	0.581617	0.640372	0.686682	0.55103	0.604041	0.598529	0.593371	0.643165	0.668792	0.573432	0.646635	0.597988	0.605174	0.560141	0.668661	0.512515	0.685019	0.590529	0.661713	0.529723	0.705448	0.564598	0.555066	0.617937	0.556295	0.593703	0.574044	0.551342	0.536502	0.501185	0.595691
671	0.690411	0.639686	0.537765	0.660587	0.680509	0.590257	0.46101	0.628841	0.664036	0.525589	0.594991	0.605441	0.739543	0.549266	0.728087	0.543323	0.652069	0.521062	0.58243	0.641194	0.687474	0.551983	0.604981	0.599497	0.59439	0.643989	0.669798	0.57438	0.647387	0.599096	0.605826	0.560957	0.669384	0.51325	0.685912	0.591228	0.662736	0.530908	0.706437	0.565354	0.555966	0.618717	0.557011	0.594577	0.57496	0.552044	0.537596	0.501888	0.596603
672	0.691194	0.640333	0.538534	0.661445	0.681335	0.591011	0.462009	0.629825	0.664764	0.526438	0.595915	0.606378	0.74028	0.55037	0.728989	0.544125	0.652762	0.522026	0.58327	0.642045	0.688275	0.552952	0.60595	0.600493	0.595428	0.644863	0.670856	0.575354	0.648164	0.600236	0.606533	0.561802	0.67014	0.514013	0.68682	0.591934	0.663785	0.532125	0.707445	0.566144	0.556905	0.619529	0.557775	0.595468	0.575924	0.552787	0.53869	0.502617	0.597515
673	0.691991	0.640976	0.539297	0.662297	0.682146	0.591744	0.462991	0.630743	0.665502	0.527264	0.596842	0.607298	0.741001	0.5515	0.729813	0.544922	0.653424	0.52299	0.584108	0.642894	0.689067	0.553902	0.606928	0.601473	0.596432	0.645753	0.671889	0.576294	0.648948	0.601339	0.607253	0.562644	0.670908	0.514788	0.68771	0.592616	0.664808	0.53335	0.708422	0.566935	0.55784	0.620341	0.55856	0.596345	0.576898	0.553566	0.539783	0.503364	0.598409
674	0.692725	0.641572	0.540064	0.663096	0.682943	0.592397	0.463892	0.631549	0.666197	0.528101	0.597705	0.608203	0.741693	0.552523	0.730573	0.545653	0.654016	0.523868	0.584912	0.643689	0.689792	0.554802	0.607827	0.602377	0.597377	0.646516	0.672806	0.577121	0.649613	0.602384	0.607889	0.56344	0.67159	0.515526	0.68859	0.593284	0.665758	0.534518	0.709341	0.567699	0.558709	0.621058	0.559207	0.59709	0.577708	0.554302	0.540876	0.504112	0.599283
675	0.693446	0.642173	0.540778	0.663892	0.683679	0.593079	0.464795	0.632318	0.666865	0.528911	0.598504	0.609032	0.742315	0.553452	0.731335	0.546429	0.654646	0.52478	0.585695	0.644495	0.690501	0.555681	0.608684	0.603249	0.598307	0.647277	0.673746	0.57795	0.650276	0.60336	0.608519	0.564229	0.672321	0.516295	0.689439	0.593957	0.666634	0.5356	0.710234	0.568453	0.559546	0.621822	0.559891	0.597893	0.578549	0.555055	0.5419	0.504849	0.600123
676	0.694151	0.642773	0.54147	0.664691	0.684396	0.593792	0.46569	0.633043	0.667534	0.529685	0.599286	0.609815	0.742902	0.554325	0.732073	0.547231	0.655274	0.525698	0.58647	0.645294	0.691197	0.556543	0.609498	0.604099	0.599216	0.648025	0.674688	0.578762	0.65093	0.604246	0.609142	0.564979	0.673044	0.517064	0.690237	0.594619	0.667443	0.536602	0.711106	0.569194	0.560365	0.622594	0.56061	0.598719	0.579409	0.555807	0.542849	0.505578	0.600921
677	0.694827	0.643347	0.542192	0.665481	0.685152	0.594495	0.466541	0.633709	0.668225	0.530429	0.600098	0.610619	0.743505	0.555191	0.732733	0.547993	0.655827	0.52655	0.58724	0.646036	0.691859	0.55738	0.610268	0.604921	0.600079	0.648706	0.67555	0.579498	0.65152	0.605047	0.609738	0.565651	0.673654	0.517778	0.690979	0.595252	0.668212	0.53756	0.71196	0.569917	0.561175	0.623284	0.561307	0.599469	0.580213	0.556517	0.543747	0.506302	0.601678
678	0.695499	0.643893	0.542866	0.666243	0.685862	0.595159	0.467377	0.634443	0.66888	0.531136	0.600848	0.611433	0.744079	0.556024	0.733341	0.548738	0.656396	0.527368	0.587918	0.64669	0.692434	0.558149	0.611046	0.605682	0.600851	0.649313	0.676349	0.580186	0.652012	0.6059	0.610348	0.566312	0.674259	0.518467	0.69172	0.595904	0.669025	0.538541	0.71285	0.570619	0.561986	0.623964	0.562014	0.600231	0.580999	0.55718	0.544596	0.506985	0.602388
679	0.696222	0.644466	0.543545	0.666987	0.68656	0.595822	0.46826	0.635247	0.669562	0.531871	0.601657	0.612303	0.744712	0.55693	0.734013	0.549503	0.657016	0.528234	0.588638	0.647395	0.693072	0.558959	0.611917	0.606501	0.601698	0.649997	0.677203	0.580957	0.652586	0.606845	0.611009	0.567051	0.674901	0.519215	0.692515	0.596573	0.669894	0.539588	0.713732	0.571343	0.56283	0.62468	0.56275	0.601054	0.58183	0.557865	0.545512	0.50768	0.603193
680	0.697001	0.645091	0.544257	0.667767	0.687287	0.59651	0.469206	0.636108	0.670292	0.532659	0.602566	0.613223	0.745418	0.55794	0.734779	0.550295	0.657694	0.529163	0.589434	0.648182	0.693812	0.559851	0.612877	0.607431	0.602676	0.650802	0.678148	0.581851	0.653303	0.607909	0.611707	0.56788	0.675599	0.520038	0.693384	0.597262	0.670825	0.540712	0.714613	0.572109	0.56373	0.62544	0.563515	0.601938	0.582732	0.5586	0.546532	0.508416	0.604125
681	0.697787	0.645756	0.544987	0.668671	0.688073	0.597227	0.470188	0.637007	0.671034	0.533475	0.603508	0.614138	0.746125	0.558996	0.735567	0.551081	0.658413	0.53009	0.590214	0.64895	0.694563	0.560777	0.613832	0.608436	0.6037	0.651635	0.679125	0.582797	0.654074	0.609114	0.612378	0.568724	0.676349	0.520876	0.694311	0.597979	0.671821	0.541887	0.715559	0.572904	0.564703	0.626201	0.564292	0.602834	0.583681	0.559362	0.547603	0.509186	0.605089
682	0.698549	0.646416	0.545733	0.669535	0.688823	0.597962	0.471173	0.637944	0.671775	0.534296	0.60445	0.615063	0.746788	0.560064	0.736349	0.551869	0.659139	0.531042	0.59103	0.649759	0.695334	0.561732	0.614809	0.609436	0.604664	0.652432	0.680061	0.58372	0.654775	0.610283	0.613039	0.569546	0.677073	0.521635	0.695231	0.598666	0.672825	0.543055	0.716438	0.573682	0.565653	0.626961	0.565037	0.603675	0.584605	0.560127	0.548653	0.509993	0.605992
683	0.699302	0.647085	0.546491	0.670395	0.689576	0.598754	0.472155	0.638909	0.672539	0.535122	0.605377	0.616	0.747454	0.561124	0.737117	0.552686	0.659861	0.531991	0.591862	0.650582	0.69612	0.562709	0.615794	0.610406	0.605638	0.653208	0.681006	0.584635	0.655469	0.611403	0.613708	0.570352	0.677786	0.522365	0.696164	0.599382	0.673831	0.544214	0.717305	0.574452	0.56659	0.627724	0.565787	0.604501	0.585508	0.560892	0.549692	0.51079	0.606866
684	0.70006	0.647772	0.547257	0.671301	0.690365	0.599594	0.47313	0.639867	0.673337	0.535948	0.606281	0.616944	0.748163	0.562164	0.737866	0.553537	0.660581	0.532919	0.592682	0.651391	0.696905	0.563687	0.616762	0.611343	0.606669	0.653995	0.681995	0.585564	0.656213	0.6125	0.614402	0.571162	0.678501	0.523122	0.69712	0.600163	0.674837	0.545369	0.718215	0.57523	0.56753	0.628488	0.566575	0.605352	0.586417	0.561665	0.550736	0.51155	0.607751
685	0.700804	0.648425	0.548028	0.672221	0.691141	0.600308	0.474092	0.64072	0.67413	0.536761	0.607169	0.617879	0.748857	0.563178	0.738583	0.554349	0.661327	0.533869	0.593467	0.652204	0.697646	0.564594	0.617677	0.612266	0.607622	0.654804	0.68295	0.586485	0.656899	0.613583	0.615146	0.571977	0.679176	0.523887	0.698034	0.600911	0.675792	0.546501	0.719108	0.576009	0.568434	0.629222	0.567364	0.606187	0.587368	0.562482	0.551753	0.512325	0.608605
686	0.701547	0.649089	0.54876	0.673123	0.691913	0.601015	0.475055	0.641557	0.674928	0.537555	0.608057	0.618803	0.749511	0.564146	0.73928	0.55514	0.662086	0.534808	0.594237	0.652988	0.698338	0.565501	0.61857	0.613157	0.608545	0.655578	0.683849	0.587333	0.65757	0.614656	0.615874	0.572788	0.679898	0.524653	0.698957	0.601616	0.676726	0.547603	0.719967	0.576819	0.569329	0.629973	0.568115	0.60699	0.588259	0.563266	0.552742	0.513073	0.60944
687	0.702277	0.649752	0.549479	0.674016	0.692671	0.601735	0.476009	0.642386	0.675735	0.538345	0.608942	0.619702	0.750139	0.565098	0.73997	0.555937	0.662842	0.535739	0.595034	0.653775	0.699017	0.566417	0.619454	0.614032	0.609455	0.656313	0.684713	0.588173	0.658238	0.615708	0.616571	0.573578	0.680648	0.525425	0.699893	0.6023	0.677655	0.548669	0.720785	0.577626	0.570229	0.630731	0.568847	0.607772	0.589098	0.564025	0.553711	0.513812	0.61027
688	0.702972	0.650384	0.550233	0.674932	0.693407	0.602441	0.476938	0.643182	0.676543	0.539147	0.609809	0.620568	0.750779	0.566082	0.740664	0.556764	0.663592	0.536681	0.595886	0.654611	0.699725	0.567323	0.620335	0.614928	0.610354	0.657041	0.685591	0.589111	0.658904	0.616728	0.61725	0.574338	0.681355	0.526207	0.700821	0.602996	0.67858	0.549705	0.721577	0.578384	0.571145	0.631461	0.569609	0.608556	0.589949	0.564803	0.554682	0.514585	0.611111
689	0.703681	0.651063	0.550965	0.675884	0.694163	0.603194	0.477912	0.644014	0.677333	0.539916	0.610677	0.621505	0.751476	0.567071	0.741359	0.557601	0.664476	0.537614	0.59666	0.655363	0.700431	0.56825	0.621243	0.615861	0.61127	0.657815	0.686552	0.590013	0.659583	0.61777	0.617951	0.575104	0.682042	0.526977	0.701769	0.60372	0.679504	0.550775	0.722442	0.579183	0.572121	0.632204	0.5704	0.609357	0.590837	0.565605	0.555697	0.515374	0.611995
690	0.70437	0.651738	0.551685	0.676792	0.694878	0.603904	0.478868	0.644818	0.678092	0.540656	0.611528	0.622425	0.752107	0.568032	0.74198	0.558393	0.665272	0.538502	0.597393	0.65607	0.701084	0.569171	0.622101	0.616727	0.61214	0.658561	0.687428	0.590836	0.660225	0.618786	0.618631	0.575867	0.682681	0.5277	0.702668	0.604412	0.680404	0.55182	0.723242	0.579957	0.573058	0.632901	0.571201	0.610124	0.591697	0.566367	0.556657	0.516113	0.612825
691	0.705049	0.652391	0.55242	0.677686	0.695564	0.604571	0.479808	0.645591	0.678838	0.541396	0.612379	0.623312	0.752669	0.568988	0.742574	0.559161	0.665946	0.539376	0.598132	0.656782	0.701713	0.570086	0.622918	0.617535	0.612981	0.659281	0.688214	0.591616	0.660855	0.61979	0.619295	0.576647	0.683297	0.528406	0.703533	0.605074	0.681302	0.552842	0.723972	0.580697	0.573945	0.633569	0.571999	0.61087	0.592528	0.5671	0.557568	0.516814	0.613603
692	0.705796	0.653066	0.553201	0.678752	0.696339	0.605332	0.480847	0.646436	0.679639	0.542191	0.613303	0.62428	0.753341	0.570028	0.743351	0.560024	0.666765	0.540355	0.598909	0.657542	0.702453	0.57104	0.623833	0.618459	0.613925	0.660087	0.68914	0.592476	0.66161	0.620893	0.620022	0.577511	0.683997	0.529199	0.704505	0.605795	0.682288	0.553934	0.724837	0.581484	0.574901	0.634342	0.572793	0.611696	0.593434	0.567925	0.558593	0.517605	0.614479
693	0.706554	0.65374	0.554005	0.679741	0.697074	0.606087	0.481834	0.647348	0.680444	0.542998	0.614224	0.625224	0.754004	0.571068	0.744108	0.560851	0.667613	0.541355	0.599724	0.658331	0.703217	0.571997	0.624767	0.619413	0.614864	0.660907	0.690082	0.593372	0.662364	0.621973	0.62076	0.578351	0.684701	0.530007	0.705482	0.60655	0.683266	0.555049	0.725704	0.582289	0.575878	0.635117	0.573609	0.612553	0.59434	0.568749	0.559615	0.518373	0.615358
694	0.707289	0.6544	0.554779	0.680689	0.697792	0.60683	0.482808	0.648229	0.681252	0.543807	0.615132	0.626154	0.754662	0.572082	0.74481	0.561695	0.668434	0.542324	0.600536	0.659112	0.703959	0.572978	0.625691	0.620356	0.615793	0.661721	0.690992	0.594265	0.663084	0.62302	0.621485	0.579161	0.6854	0.530791	0.706425	0.607304	0.684221	0.556153	0.726538	0.583092	0.576842	0.635877	0.574422	0.61339	0.59523	0.569567	0.560625	0.519138	0.616227
695	0.707986	0.655047	0.555496	0.681668	0.698543	0.607562	0.483815	0.649004	0.682054	0.544608	0.616023	0.627084	0.755319	0.573059	0.745471	0.562598	0.669204	0.543249	0.601312	0.659868	0.70466	0.573984	0.626596	0.621263	0.616722	0.662516	0.691856	0.595123	0.663761	0.624054	0.622189	0.579964	0.686101	0.531543	0.707329	0.608033	0.685162	0.557238	0.727348	0.583871	0.577771	0.636625	0.575201	0.614169	0.596101	0.570386	0.561632	0.519933	0.617085
696	0.708673	0.655714	0.55625	0.682617	0.69933	0.608236	0.484744	0.649749	0.682757	0.545358	0.616869	0.627926	0.755856	0.573977	0.746121	0.563416	0.669959	0.544222	0.602111	0.660654	0.705361	0.574906	0.627505	0.622129	0.617629	0.663265	0.69271	0.595937	0.66439	0.625093	0.622915	0.58077	0.686794	0.532329	0.708264	0.608764	0.686101	0.558394	0.728216	0.584588	0.578659	0.637342	0.57596	0.614905	0.596934	0.571182	0.562603	0.520704	0.617921
697	0.709378	0.656359	0.556998	0.68353	0.700061	0.608909	0.485683	0.650513	0.683468	0.546113	0.617731	0.628789	0.756426	0.574909	0.746753	0.564204	0.670706	0.545145	0.602879	0.661399	0.706025	0.575816	0.628378	0.622974	0.618504	0.663968	0.693543	0.596756	0.665003	0.626059	0.623556	0.581524	0.687435	0.533057	0.709101	0.609419	0.686967	0.559442	0.728976	0.585343	0.579582	0.638063	0.576683	0.615642	0.597777	0.571983	0.563584	0.521469	0.618734
698	0.710111	0.657	0.557747	0.684424	0.700764	0.609609	0.48665	0.651313	0.684231	0.546915	0.618616	0.62971	0.757054	0.575884	0.747386	0.565	0.671459	0.546054	0.603616	0.662101	0.706667	0.576724	0.629223	0.623816	0.619376	0.664662	0.694377	0.597602	0.665629	0.626985	0.624178	0.582267	0.688065	0.533773	0.709904	0.610054	0.687813	0.560435	0.72969	0.586143	0.580554	0.638804	0.577406	0.616403	0.598638	0.572785	0.564575	0.52224	0.619555
699	0.710859	0.657677	0.558522	0.685323	0.701531	0.610336	0.487618	0.652141	0.685036	0.547781	0.619496	0.63066	0.757677	0.57689	0.748049	0.565823	0.672229	0.547049	0.604355	0.662805	0.707333	0.577607	0.630082	0.624665	0.620284	0.665396	0.69524	0.598468	0.66629	0.627966	0.624927	0.583081	0.688762	0.534586	0.710825	0.61079	0.688754	0.561546	0.730539	0.586932	0.581545	0.639563	0.578183	0.617193	0.599498	0.573562	0.565543	0.523019	0.620428
700	0.711532	0.658304	0.559258	0.686171	0.702226	0.61106	0.488572	0.652962	0.685808	0.5486	0.620384	0.631542	0.758275	0.577841	0.748675	0.566618	0.672946	0.548009	0.605122	0.663531	0.708023	0.578523	0.630975	0.625547	0.621158	0.666137	0.696048	0.599306	0.666945	0.628959	0.625635	0.583851	0.68941	0.535346	0.711688	0.6115	0.689658	0.56262	0.731373	0.587721	0.582509	0.640277	0.578953	0.617978	0.600356	0.574297	0.566496	0.523795	0.621285
701	0.712184	0.658911	0.559978	0.687014	0.702905	0.611754	0.489505	0.653736	0.68652	0.549362	0.621256	0.632375	0.758852	0.578778	0.74928	0.567375	0.673623	0.548942	0.605887	0.66425	0.708704	0.579429	0.631867	0.626394	0.622015	0.666851	0.696843	0.600119	0.667602	0.629901	0.626295	0.584594	0.690005	0.536063	0.712517	0.612165	0.6905	0.563628	0.732109	0.588472	0.583437	0.640965	0.579709	0.618736	0.601199	0.575012	0.56741	0.524536	0.622066
702	0.712859	0.659528	0.560705	0.687872	0.703597	0.612428	0.490427	0.654476	0.6872	0.550093	0.622102	0.633202	0.759415	0.579727	0.749892	0.568115	0.674297	0.549874	0.606638	0.664952	0.709373	0.580314	0.632744	0.627206	0.622873	0.667541	0.69766	0.600925	0.668251	0.630802	0.626938	0.585352	0.690599	0.536786	0.713345	0.61281	0.691304	0.564605	0.732777	0.589185	0.584349	0.641662	0.580463	0.619489	0.602031	0.57574	0.568301	0.525252	0.622796
703	0.713567	0.660155	0.561437	0.688711	0.704242	0.613143	0.491374	0.655276	0.687951	0.550862	0.62293	0.63407	0.759979	0.580663	0.750542	0.568896	0.67503	0.550844	0.607392	0.665674	0.710072	0.581236	0.633635	0.628098	0.623739	0.668266	0.698506	0.601751	0.668845	0.631791	0.627629	0.586186	0.691308	0.537596	0.714183	0.613501	0.692145	0.56566	0.733581	0.589919	0.585302	0.642408	0.581244	0.620323	0.602889	0.576523	0.569246	0.526029	0.623633
704	0.714187	0.660715	0.562115	0.689475	0.704897	0.613846	0.492269	0.656003	0.688659	0.551611	0.623734	0.634882	0.76051	0.581549	0.751119	0.56963	0.675683	0.551749	0.608108	0.666366	0.710698	0.582093	0.634446	0.628901	0.624577	0.668938	0.699275	0.602527	0.669442	0.632664	0.628239	0.586949	0.691961	0.538368	0.714915	0.614188	0.693001	0.566664	0.734313	0.590617	0.586214	0.643073	0.581947	0.621053	0.603702	0.577215	0.570153	0.526783	0.624386
705	0.714765	0.661254	0.56277	0.690227	0.705569	0.614511	0.493146	0.656701	0.689323	0.55233	0.624519	0.635662	0.761058	0.582418	0.751663	0.570352	0.67629	0.552639	0.608812	0.667052	0.711297	0.582942	0.635221	0.629651	0.625406	0.669575	0.699988	0.603259	0.670036	0.633471	0.628821	0.58767	0.692578	0.539099	0.715608	0.61483	0.693828	0.567633	0.734993	0.591324	0.587109	0.6437	0.582633	0.621741	0.604524	0.577853	0.571028	0.527523	0.625096
706	0.715382	0.661838	0.563451	0.691036	0.706259	0.615147	0.494057	0.657446	0.689979	0.553037	0.625301	0.636464	0.761656	0.583318	0.752241	0.571107	0.676937	0.553583	0.609547	0.667764	0.711934	0.583849	0.636028	0.630429	0.626251	0.670226	0.70071	0.603995	0.67062	0.634317	0.62946	0.588419	0.693221	0.539822	0.716357	0.615425	0.694604	0.568624	0.735694	0.592084	0.588033	0.64437	0.583379	0.622484	0.605405	0.57852	0.571904	0.528276	0.625853
707	0.716022	0.662461	0.564161	0.691823	0.707022	0.615832	0.494989	0.658201	0.690648	0.553784	0.626104	0.637275	0.762176	0.584267	0.752847	0.571855	0.677692	0.554528	0.610319	0.668483	0.712578	0.584731	0.63686	0.631242	0.627092	0.670909	0.701485	0.604855	0.671253	0.635204	0.630126	0.589239	0.693886	0.540566	0.717135	0.616117	0.695433	0.56965	0.736428	0.592807	0.589003	0.645096	0.584115	0.623212	0.606235	0.579254	0.572799	0.529027	0.626651
708	0.716679	0.663103	0.564865	0.692641	0.707757	0.616519	0.495916	0.658944	0.69132	0.554546	0.62691	0.638083	0.762694	0.585201	0.753496	0.572609	0.678391	0.555464	0.611074	0.669176	0.71322	0.585598	0.637692	0.632073	0.627942	0.671669	0.702316	0.605732	0.671932	0.636078	0.630787	0.589998	0.694515	0.541288	0.717905	0.616816	0.696257	0.570664	0.737172	0.593557	0.589974	0.645796	0.584829	0.623938	0.607053	0.58001	0.573736	0.529774	0.627439
709	0.71732	0.663714	0.565553	0.693477	0.708427	0.617179	0.496824	0.659683	0.691989	0.555302	0.627705	0.638877	0.763233	0.586102	0.754143	0.573354	0.678997	0.556393	0.611792	0.669844	0.713851	0.586471	0.638508	0.632881	0.628782	0.672437	0.703125	0.606552	0.672613	0.636914	0.631416	0.590717	0.6951	0.541981	0.718637	0.617473	0.697049	0.571657	0.737885	0.594306	0.590912	0.646468	0.58555	0.624665	0.607881	0.580738	0.574673	0.530513	0.628191
710	0.717905	0.664244	0.56624	0.694282	0.70906	0.617805	0.49771	0.660445	0.692648	0.556038	0.628481	0.639648	0.763774	0.586996	0.754715	0.574061	0.67958	0.557324	0.612484	0.670514	0.71446	0.587366	0.639301	0.633618	0.62958	0.673082	0.703805	0.60729	0.673225	0.637714	0.632002	0.591518	0.695672	0.542674	0.719316	0.618082	0.697816	0.572647	0.738535	0.594976	0.5918	0.647166	0.586327	0.62539	0.608717	0.581405	0.575536	0.531239	0.628908
711	0.718518	0.664847	0.56696	0.695102	0.709757	0.618492	0.498639	0.661253	0.693315	0.556783	0.629275	0.640449	0.764342	0.58796	0.75532	0.574806	0.680239	0.558247	0.613227	0.671195	0.715104	0.588234	0.640134	0.634405	0.630407	0.673751	0.704544	0.608066	0.673836	0.638554	0.632623	0.592325	0.696287	0.543439	0.720048	0.618736	0.698626	0.573669	0.739297	0.595693	0.592737	0.647847	0.587052	0.626088	0.60951	0.582131	0.576445	0.531972	0.629655
712	0.719167	0.66545	0.567668	0.695919	0.710456	0.619178	0.499583	0.662014	0.693956	0.557519	0.630062	0.641232	0.764874	0.588898	0.755921	0.575563	0.680891	0.55918	0.614003	0.671897	0.715771	0.589136	0.641003	0.635227	0.631254	0.674481	0.705336	0.6089	0.674485	0.639428	0.633275	0.593126	0.696933	0.544231	0.72082	0.619404	0.699431	0.574699	0.740074	0.596427	0.593673	0.648538	0.587756	0.626782	0.6103	0.582908	0.577386	0.532725	0.630418
713	0.719825	0.666003	0.568332	0.696712	0.711111	0.619816	0.500506	0.662688	0.694564	0.558244	0.630825	0.641983	0.765353	0.58976	0.756478	0.576303	0.681478	0.560114	0.614757	0.672596	0.716431	0.590071	0.641867	0.63603	0.632087	0.675226	0.706116	0.609744	0.675147	0.640281	0.633909	0.593897	0.697569	0.544983	0.721572	0.620044	0.700186	0.575705	0.740786	0.597135	0.594571	0.64925	0.588459	0.627483	0.611101	0.583676	0.578313	0.533484	0.631167
714	0.720419	0.666548	0.568953	0.697457	0.711752	0.620431	0.501372	0.663361	0.695186	0.558999	0.631583	0.642773	0.765866	0.590627	0.756963	0.577009	0.682026	0.560984	0.615406	0.673203	0.717047	0.590891	0.642625	0.636734	0.632863	0.675826	0.706761	0.610457	0.67569	0.64098	0.634413	0.594581	0.698126	0.545621	0.7222	0.62063	0.70087	0.576671	0.741455	0.597787	0.595452	0.649952	0.589117	0.628161	0.611875	0.584316	0.579154	0.534189	0.631866
715	0.721007	0.667086	0.569648	0.69819	0.712392	0.621061	0.502268	0.664036	0.695813	0.559744	0.632341	0.643558	0.76636	0.59154	0.757499	0.577703	0.682599	0.561872	0.61603	0.673806	0.717634	0.591697	0.643429	0.637444	0.633615	0.676412	0.707404	0.611163	0.676218	0.641732	0.634993	0.595316	0.698729	0.546325	0.722875	0.621246	0.701588	0.577625	0.742127	0.59845	0.596345	0.650637	0.589789	0.628842	0.612649	0.584946	0.580002	0.534873	0.632573
716	0.721604	0.667626	0.570371	0.698909	0.713033	0.621717	0.503193	0.664738	0.69644	0.560483	0.633108	0.644316	0.766838	0.592439	0.758064	0.5784	0.683184	0.56277	0.616685	0.67443	0.71823	0.592535	0.644252	0.638182	0.63438	0.677026	0.7081	0.611902	0.676788	0.642547	0.635622	0.596086	0.69935	0.547073	0.723598	0.621869	0.702324	0.578592	0.742785	0.599141	0.597253	0.65132	0.590493	0.629545	0.613455	0.5856	0.580885	0.535565	0.633311
717	0.722204	0.668172	0.571043	0.699611	0.713669	0.622386	0.504112	0.665468	0.697061	0.561233	0.633886	0.645044	0.767311	0.593266	0.758604	0.579106	0.683755	0.563654	0.617392	0.675074	0.718859	0.593409	0.645029	0.638932	0.635179	0.677672	0.708846	0.612678	0.67741	0.643365	0.636213	0.596829	0.699926	0.547785	0.724301	0.622457	0.703034	0.579578	0.743408	0.599847	0.598163	0.652011	0.591215	0.63027	0.614296	0.586272	0.581786	0.536278	0.634072
718	0.722776	0.668709	0.571683	0.700331	0.7143	0.622992	0.504976	0.666138	0.697668	0.561996	0.634652	0.64579	0.767761	0.594125	0.759164	0.579801	0.684335	0.564542	0.618074	0.675711	0.719448	0.594242	0.645805	0.639624	0.635975	0.678307	0.709525	0.613462	0.677989	0.644108	0.636777	0.597549	0.700449	0.548442	0.724893	0.62305	0.703744	0.580512	0.744041	0.600508	0.599022	0.652659	0.591871	0.63095	0.615037	0.58692	0.582618	0.53697	0.634796
719	0.723324	0.669214	0.572323	0.701021	0.714909	0.623579	0.505818	0.666798	0.698269	0.562705	0.635379	0.646514	0.768219	0.595005	0.759708	0.580475	0.684908	0.565429	0.618724	0.676343	0.719992	0.595024	0.646561	0.640361	0.636764	0.678912	0.710179	0.614207	0.678541	0.644835	0.637321	0.598256	0.701003	0.549102	0.725511	0.623638	0.704502	0.581452	0.744674	0.601148	0.599877	0.653274	0.592519	0.63161	0.615759	0.587553	0.583436	0.537663	0.635471
720	0.723879	0.669711	0.572977	0.701708	0.715526	0.624198	0.506674	0.66748	0.69889	0.563396	0.636088	0.647222	0.768703	0.595884	0.760228	0.581137	0.685463	0.566298	0.61938	0.676993	0.720537	0.59581	0.647315	0.641136	0.637544	0.679515	0.710836	0.614934	0.6791	0.645578	0.637868	0.598978	0.701607	0.549796	0.72619	0.624224	0.705277	0.582413	0.745303	0.601802	0.60076	0.653898	0.593195	0.632276	0.616525	0.588191	0.584269	0.538368	0.636128
721	0.724491	0.670259	0.573646	0.702469	0.716206	0.62489	0.507575	0.668188	0.699559	0.564169	0.636837	0.647957	0.769219	0.596743	0.760742	0.581807	0.685994	0.567127	0.620103	0.677691	0.721158	0.596688	0.648108	0.641857	0.638313	0.680172	0.711502	0.615705	0.679706	0.646342	0.638447	0.599745	0.702227	0.550526	0.726878	0.624827	0.705984	0.583374	0.745926	0.602501	0.601679	0.654585	0.593901	0.632969	0.617358	0.588861	0.585119	0.539076	0.636821
722	0.725084	0.670808	0.574299	0.703195	0.716857	0.625521	0.508454	0.668875	0.700179	0.564905	0.637576	0.648702	0.769725	0.597603	0.761298	0.582469	0.686526	0.56795	0.620787	0.678317	0.721767	0.597512	0.64888	0.642571	0.639079	0.68083	0.712187	0.616459	0.680313	0.647116	0.63901	0.600503	0.702838	0.551263	0.727537	0.625459	0.70669	0.584326	0.746547	0.603149	0.602555	0.655261	0.594581	0.633654	0.618173	0.589533	0.585963	0.53978	0.63754
723	0.725673	0.671385	0.574956	0.703884	0.717518	0.626162	0.509346	0.669567	0.700784	0.565633	0.638331	0.649454	0.770235	0.59848	0.761861	0.583163	0.687143	0.568821	0.621477	0.678939	0.722374	0.598324	0.649661	0.643317	0.63985	0.681488	0.712881	0.617241	0.680925	0.647906	0.639591	0.601277	0.703447	0.552013	0.728192	0.626088	0.70741	0.585293	0.747194	0.603809	0.603429	0.655928	0.595244	0.634309	0.618958	0.590205	0.58681	0.54052	0.638265
724	0.726266	0.671985	0.575628	0.704571	0.718205	0.626847	0.510262	0.670276	0.701397	0.566371	0.639103	0.650198	0.77074	0.599376	0.762409	0.583882	0.687832	0.569733	0.622191	0.679599	0.722984	0.599158	0.650464	0.644091	0.640616	0.68215	0.713564	0.618051	0.681535	0.648694	0.640194	0.602065	0.704055	0.552758	0.728854	0.626688	0.708131	0.586274	0.74786	0.604517	0.604337	0.656593	0.595909	0.634943	0.619726	0.590873	0.587662	0.541294	0.638973
725	0.726831	0.672527	0.576293	0.705341	0.718848	0.627482	0.511144	0.670976	0.701981	0.567067	0.639832	0.65089	0.77116	0.60027	0.762968	0.584527	0.688391	0.570552	0.622862	0.680233	0.723563	0.59998	0.651243	0.644813	0.64133	0.682807	0.714219	0.618782	0.682099	0.649428	0.640726	0.602795	0.704634	0.553428	0.729497	0.627268	0.708807	0.587224	0.748463	0.605203	0.605291	0.657258	0.596602	0.635626	0.62051	0.591524	0.588495	0.542016	0.639651
726	0.727398	0.673056	0.576957	0.706082	0.71944	0.628106	0.512021	0.671696	0.702567	0.567792	0.640575	0.651608	0.771619	0.601155	0.76351	0.585148	0.688904	0.571377	0.623514	0.680853	0.724148	0.600813	0.652027	0.645529	0.642058	0.683433	0.714865	0.619537	0.682688	0.650149	0.641294	0.603541	0.705222	0.554108	0.730134	0.627854	0.709499	0.588172	0.749106	0.605882	0.606158	0.657909	0.597271	0.636296	0.621277	0.592161	0.589335	0.542686	0.640319
727	0.727945	0.67356	0.577603	0.706778	0.720019	0.628712	0.512896	0.672389	0.703159	0.568535	0.641325	0.652328	0.772105	0.602015	0.764026	0.585767	0.689414	0.572204	0.624165	0.681466	0.724739	0.60163	0.652794	0.646235	0.6428	0.684028	0.715492	0.620282	0.683277	0.650856	0.641856	0.604297	0.705782	0.554804	0.730757	0.628419	0.710183	0.589103	0.749746	0.606548	0.606989	0.658543	0.59792	0.636909	0.62201	0.59278	0.590169	0.543333	0.640995
728	0.728464	0.674033	0.578224	0.70745	0.720634	0.629292	0.513758	0.673008	0.703747	0.569257	0.642051	0.653008	0.772562	0.602843	0.764517	0.586396	0.689949	0.573008	0.624828	0.68208	0.725327	0.602406	0.653526	0.646921	0.643535	0.684612	0.716091	0.620966	0.683827	0.651549	0.642354	0.605042	0.706283	0.555496	0.731361	0.628943	0.710833	0.590007	0.750324	0.607195	0.607866	0.659166	0.598572	0.637456	0.62271	0.593382	0.590986	0.543999	0.64169
729	0.729065	0.674563	0.578873	0.708162	0.721302	0.629848	0.514572	0.673633	0.704287	0.569922	0.642726	0.653665	0.772962	0.603685	0.765014	0.587041	0.690492	0.573833	0.625497	0.682688	0.725905	0.603206	0.654296	0.647621	0.644265	0.685239	0.716696	0.621683	0.684397	0.652296	0.642875	0.605813	0.70683	0.556161	0.731987	0.629505	0.711527	0.59095	0.750933	0.607823	0.608701	0.659792	0.599233	0.638053	0.623446	0.594019	0.591848	0.544705	0.642402
730	0.729654	0.675077	0.579511	0.708842	0.721928	0.630429	0.515413	0.674293	0.70484	0.570608	0.643415	0.654338	0.773347	0.604534	0.765494	0.587643	0.690995	0.574613	0.626133	0.683293	0.72646	0.604006	0.655053	0.648297	0.644949	0.685856	0.717273	0.62238	0.684942	0.653017	0.643397	0.606536	0.707388	0.5568	0.732602	0.630031	0.712183	0.591886	0.751494	0.608443	0.609514	0.660444	0.599879	0.638681	0.624166	0.594661	0.592675	0.545392	0.64305
731	0.730192	0.675548	0.580129	0.709489	0.722504	0.631028	0.516282	0.674959	0.705408	0.571321	0.644113	0.65503	0.773751	0.605365	0.765957	0.588206	0.691464	0.575354	0.626718	0.683869	0.727	0.604783	0.655769	0.648954	0.645602	0.686454	0.717842	0.623066	0.685473	0.65369	0.643901	0.607211	0.707935	0.557433	0.73319	0.63053	0.712803	0.592811	0.752024	0.609066	0.610323	0.661114	0.600518	0.639309	0.62487	0.595281	0.593458	0.546044	0.643648
732	0.730707	0.675997	0.58074	0.710156	0.723092	0.631598	0.517118	0.675569	0.705952	0.572012	0.644767	0.655717	0.774193	0.606151	0.766425	0.588792	0.691951	0.576121	0.627256	0.684384	0.727547	0.605526	0.656448	0.649629	0.646286	0.68706	0.718464	0.623795	0.686039	0.654343	0.644373	0.607902	0.708466	0.55809	0.73376	0.631078	0.713452	0.593752	0.752608	0.609704	0.611138	0.661773	0.601175	0.639909	0.625607	0.595864	0.594245	0.54668	0.644282
733	0.731284	0.676516	0.581391	0.710821	0.723713	0.632201	0.517969	0.676187	0.706548	0.572753	0.645487	0.656441	0.774669	0.607027	0.766916	0.58946	0.692482	0.576892	0.627859	0.68498	0.728097	0.606297	0.657195	0.650299	0.646965	0.687659	0.71908	0.624483	0.686582	0.655007	0.644872	0.608634	0.70903	0.558739	0.734384	0.631625	0.714115	0.594643	0.75316	0.610382	0.611986	0.662421	0.601834	0.640538	0.62637	0.596506	0.595071	0.547338	0.64494
734	0.731828	0.677032	0.582	0.711437	0.72428	0.632782	0.518783	0.676794	0.707085	0.573438	0.646181	0.657101	0.775086	0.607858	0.767376	0.590078	0.692981	0.577613	0.628455	0.685566	0.728628	0.60704	0.657922	0.650933	0.647621	0.688233	0.719648	0.62513	0.687098	0.655678	0.645351	0.609342	0.709542	0.559381	0.734977	0.632129	0.714727	0.595503	0.753662	0.611011	0.612775	0.663019	0.602456	0.641135	0.627078	0.597106	0.595847	0.54798	0.64558
735	0.732301	0.677499	0.582556	0.712012	0.724775	0.633331	0.519557	0.677395	0.707542	0.574047	0.646818	0.657675	0.775432	0.608593	0.767798	0.590602	0.69343	0.578293	0.629011	0.6861	0.729137	0.607738	0.658593	0.651543	0.648265	0.688781	0.720177	0.62577	0.687605	0.656358	0.645803	0.610003	0.709984	0.560021	0.735505	0.632595	0.715284	0.596365	0.754143	0.611568	0.61349	0.663574	0.603038	0.641673	0.627708	0.597632	0.596551	0.548597	0.646198
736	0.732823	0.677971	0.583222	0.71267	0.725343	0.63395	0.520398	0.678059	0.708107	0.574765	0.647541	0.658325	0.775866	0.60942	0.768295	0.591201	0.693953	0.579068	0.62963	0.686691	0.729668	0.608468	0.659316	0.652223	0.648952	0.689331	0.72076	0.626462	0.688141	0.657068	0.646321	0.61071	0.710492	0.560665	0.736072	0.633107	0.715905	0.597254	0.754698	0.612176	0.614278	0.664176	0.603641	0.642227	0.628362	0.598246	0.597316	0.54925	0.646876
737	0.733373	0.678453	0.583847	0.713317	0.725966	0.634547	0.521245	0.67869	0.708696	0.575521	0.64829	0.659007	0.776335	0.610267	0.768767	0.591778	0.694465	0.579806	0.630238	0.687295	0.730221	0.609226	0.660049	0.652902	0.649626	0.689909	0.721335	0.627188	0.688692	0.6578	0.646837	0.611439	0.711013	0.561313	0.736642	0.633603	0.716553	0.598158	0.755253	0.612802	0.615059	0.664805	0.604269	0.642834	0.629052	0.598875	0.598129	0.549903	0.647553
738	0.733921	0.678941	0.58444	0.713923	0.726557	0.635123	0.522081	0.679294	0.709252	0.576267	0.649017	0.659686	0.776792	0.611103	0.769219	0.592342	0.69497	0.580504	0.630815	0.687885	0.730778	0.609988	0.660782	0.653589	0.650297	0.6905	0.721883	0.627907	0.689236	0.65851	0.647331	0.612157	0.71155	0.561952	0.737204	0.634095	0.71722	0.599069	0.755799	0.613434	0.615837	0.665418	0.604889	0.643439	0.629755	0.599471	0.598939	0.550543	0.648203
739	0.734431	0.679422	0.585049	0.714495	0.727044	0.635703	0.522902	0.679901	0.70975	0.576966	0.649686	0.660329	0.777197	0.611914	0.769678	0.592909	0.69548	0.581186	0.631363	0.688439	0.731313	0.610729	0.661507	0.654293	0.650979	0.691074	0.722398	0.628584	0.689748	0.659161	0.647801	0.612835	0.712104	0.56257	0.737752	0.634594	0.717884	0.599975	0.756327	0.614057	0.616626	0.665982	0.605469	0.643982	0.630439	0.60001	0.599697	0.551159	0.648812
740	0.734897	0.679838	0.585631	0.715101	0.727536	0.636272	0.523683	0.680497	0.710267	0.577625	0.650309	0.660917	0.77755	0.612708	0.770099	0.593404	0.6959	0.581808	0.631896	0.688947	0.7318	0.611457	0.662196	0.654893	0.651596	0.691582	0.72286	0.629248	0.690218	0.659807	0.648243	0.613499	0.712595	0.563174	0.738276	0.635028	0.718434	0.600825	0.756752	0.61462	0.61734	0.666554	0.606038	0.644524	0.631105	0.600528	0.600435	0.551716	0.649365
741	0.735376	0.680272	0.586199	0.715688	0.728071	0.636807	0.524458	0.681089	0.710771	0.57828	0.650924	0.661499	0.777889	0.613509	0.770536	0.59391	0.696314	0.582433	0.632421	0.68946	0.732271	0.612144	0.662858	0.655487	0.652206	0.69212	0.723367	0.629922	0.690708	0.660421	0.648656	0.61415	0.713066	0.563763	0.738779	0.635461	0.718989	0.60168	0.757218	0.615184	0.618057	0.667129	0.606599	0.645045	0.631769	0.601069	0.601191	0.552299	0.649901
742	0.73587	0.680727	0.586766	0.716253	0.728646	0.637338	0.525245	0.681679	0.71126	0.578951	0.651564	0.662103	0.778251	0.614309	0.770984	0.59444	0.696769	0.583074	0.632945	0.689988	0.732753	0.612814	0.663515	0.656102	0.652826	0.692692	0.723922	0.630608	0.691215	0.661024	0.649065	0.614813	0.713549	0.564356	0.739293	0.635936	0.719585	0.602549	0.757749	0.615773	0.618801	0.667707	0.607163	0.645558	0.632437	0.601625	0.601962	0.552921	0.650468
743	0.736347	0.681149	0.58734	0.716832	0.72922	0.637925	0.52605	0.682266	0.711754	0.579645	0.652243	0.662728	0.778663	0.61508	0.771403	0.594956	0.697271	0.583703	0.633474	0.690514	0.73326	0.613524	0.664189	0.656701	0.653435	0.693237	0.724452	0.631293	0.691692	0.661666	0.649505	0.615517	0.714065	0.56498	0.739853	0.63647	0.720189	0.603401	0.758268	0.616378	0.619551	0.66829	0.607746	0.646096	0.633105	0.602152	0.602716	0.553537	0.651098
744	0.736875	0.681637	0.58797	0.71745	0.729784	0.63851	0.526878	0.682876	0.712273	0.580349	0.65293	0.663364	0.779094	0.615884	0.771877	0.595495	0.697783	0.584362	0.634042	0.691087	0.733763	0.614241	0.664887	0.657359	0.654083	0.69383	0.724973	0.631986	0.692238	0.662328	0.649981	0.616216	0.714578	0.565613	0.740398	0.636987	0.72081	0.604277	0.758766	0.616969	0.620292	0.668891	0.608359	0.646636	0.633774	0.6027	0.603471	0.554151	0.651724
745	0.737382	0.682119	0.588589	0.718059	0.730302	0.639044	0.527676	0.683471	0.712776	0.581043	0.653598	0.663968	0.779472	0.616686	0.772319	0.596014	0.698259	0.584982	0.634609	0.691638	0.734271	0.614957	0.665589	0.657994	0.654689	0.694418	0.725454	0.63269	0.692776	0.662964	0.650433	0.616904	0.71506	0.566218	0.740904	0.637444	0.721382	0.605145	0.759242	0.617553	0.621018	0.669465	0.608958	0.647153	0.634432	0.603241	0.604219	0.554749	0.652324
746	0.737841	0.682557	0.589159	0.71864	0.730786	0.639539	0.528434	0.684048	0.713249	0.581724	0.654241	0.664536	0.7798	0.617477	0.772703	0.596502	0.69869	0.585547	0.635146	0.692143	0.73479	0.615661	0.666284	0.658569	0.655231	0.694965	0.7259	0.633392	0.693271	0.663566	0.650843	0.617588	0.715511	0.566791	0.741385	0.63785	0.721899	0.605993	0.759717	0.618131	0.621728	0.670002	0.609521	0.647645	0.635072	0.603762	0.604957	0.555327	0.652905
747	0.738341	0.683004	0.589723	0.719239	0.731323	0.640097	0.52924	0.684684	0.713741	0.582426	0.654889	0.665142	0.78022	0.61833	0.773152	0.59702	0.69913	0.586166	0.635668	0.692679	0.735315	0.616339	0.666985	0.659169	0.655822	0.6955	0.726374	0.634055	0.6938	0.664198	0.651276	0.618285	0.715981	0.567392	0.741914	0.638297	0.722482	0.606853	0.76025	0.618681	0.622427	0.670565	0.610087	0.648139	0.635713	0.604294	0.605696	0.555907	0.653517
748	0.738833	0.683421	0.590294	0.719824	0.731831	0.640649	0.530058	0.68532	0.714201	0.583106	0.655542	0.665739	0.780602	0.619144	0.773572	0.597526	0.699599	0.58677	0.636207	0.693179	0.735793	0.61699	0.66765	0.659757	0.656397	0.696025	0.726828	0.634713	0.694312	0.664791	0.651665	0.618938	0.716429	0.567943	0.742407	0.638733	0.723078	0.60772	0.760739	0.619236	0.623123	0.671103	0.610643	0.648598	0.636317	0.604828	0.606436	0.556517	0.654092
749	0.739326	0.683842	0.590868	0.720399	0.732341	0.641188	0.530867	0.685923	0.714657	0.583779	0.656185	0.666325	0.780951	0.619941	0.773975	0.598007	0.700066	0.587347	0.636749	0.69368	0.736258	0.617655	0.668316	0.66037	0.657002	0.696568	0.727306	0.635408	0.69482	0.6654	0.652064	0.619612	0.716904	0.568496	0.742895	0.639165	0.723671	0.608598	0.761192	0.619828	0.62383	0.671643	0.6112	0.649059	0.636905	0.60536	0.607172	0.557133	0.654658
750	0.739833	0.6843	0.591436	0.720973	0.732892	0.641722	0.531653	0.686485	0.715143	0.584475	0.656812	0.666917	0.78131	0.620768	0.774389	0.598467	0.700502	0.587905	0.637277	0.694231	0.736757	0.618371	0.669031	0.661035	0.657662	0.697141	0.727839	0.636148	0.695338	0.666083	0.65252	0.620361	0.717446	0.569109	0.743427	0.639597	0.724248	0.609482	0.761637	0.620456	0.624547	0.672212	0.611769	0.64956	0.637512	0.605888	0.607908	0.557723	0.655257
751	0.740338	0.684726	0.59202	0.721534	0.73341	0.642226	0.532427	0.687048	0.71563	0.585202	0.65746	0.667552	0.781684	0.621586	0.774806	0.598947	0.700969	0.588466	0.637818	0.694787	0.737297	0.619111	0.669782	0.661652	0.65822	0.697667	0.728281	0.636822	0.695829	0.666746	0.652944	0.621075	0.717955	0.569719	0.743985	0.63996	0.724759	0.610337	0.762025	0.620993	0.625193	0.672759	0.612361	0.650044	0.638156	0.606428	0.608696	0.558313	0.655856
752	0.74084	0.685169	0.592567	0.722098	0.733927	0.642754	0.533231	0.68764	0.716105	0.585906	0.658098	0.668148	0.782048	0.622404	0.775224	0.599399	0.701426	0.589017	0.638345	0.695305	0.737804	0.619806	0.670492	0.662249	0.658773	0.698179	0.728727	0.637493	0.696308	0.667336	0.653316	0.621723	0.718391	0.570282	0.744466	0.640351	0.725317	0.611232	0.76246	0.621518	0.625835	0.673323	0.612932	0.650531	0.638794	0.606943	0.609465	0.558879	0.656446
753	0.74134	0.685623	0.593094	0.722658	0.734441	0.643304	0.53405	0.688238	0.716579	0.586594	0.658737	0.668735	0.782408	0.623224	0.775626	0.599823	0.701861	0.589548	0.638848	0.695794	0.738278	0.62046	0.67116	0.662833	0.659341	0.698698	0.729195	0.638171	0.696791	0.667885	0.65366	0.622344	0.718793	0.570814	0.744903	0.640763	0.725903	0.61214	0.762931	0.62207	0.626491	0.673895	0.613474	0.651011	0.639411	0.607448	0.61021	0.559424	0.657024
754	0.741833	0.686044	0.593656	0.723192	0.734925	0.643834	0.534829	0.688796	0.717069	0.587308	0.659407	0.669404	0.782785	0.624043	0.775987	0.600254	0.702282	0.59006	0.639325	0.696291	0.738763	0.621124	0.671833	0.663398	0.659886	0.699227	0.729645	0.63883	0.697283	0.668476	0.654029	0.623017	0.719239	0.571362	0.74541	0.641125	0.726421	0.612972	0.763354	0.622647	0.627141	0.674431	0.614003	0.651458	0.640011	0.607975	0.610962	0.55997	0.657587
755	0.742243	0.686434	0.594189	0.723697	0.735383	0.644313	0.535586	0.689329	0.717511	0.587981	0.660018	0.670003	0.78313	0.624826	0.776339	0.600659	0.702676	0.59055	0.639745	0.69675	0.739224	0.621752	0.672491	0.663964	0.660415	0.699693	0.730047	0.639471	0.697731	0.669043	0.654372	0.623686	0.719675	0.571891	0.745881	0.641485	0.726935	0.613778	0.763737	0.623179	0.627746	0.67494	0.614492	0.651877	0.640571	0.608419	0.611663	0.560484	0.658091
756	0.742689	0.686855	0.594723	0.724226	0.735861	0.64482	0.536384	0.68991	0.717958	0.588654	0.660638	0.670568	0.783479	0.625623	0.776757	0.601091	0.703106	0.591056	0.640205	0.697235	0.739709	0.622412	0.673174	0.664571	0.660972	0.700181	0.730467	0.640148	0.698182	0.669667	0.654745	0.62436	0.720133	0.572434	0.746364	0.641878	0.727514	0.614628	0.764164	0.623718	0.628366	0.675478	0.615019	0.652325	0.641145	0.60891	0.612383	0.561017	0.658658
757	0.743204	0.687308	0.595272	0.724781	0.736359	0.645364	0.537215	0.690529	0.718423	0.589346	0.661293	0.671125	0.783847	0.626444	0.777224	0.601563	0.703571	0.591575	0.640714	0.697749	0.740206	0.623102	0.673869	0.6652	0.661549	0.70072	0.730921	0.640859	0.698658	0.67034	0.655158	0.625037	0.72061	0.572997	0.746862	0.642286	0.728145	0.615519	0.764644	0.624283	0.629021	0.676052	0.615592	0.652801	0.641736	0.60947	0.613131	0.561572	0.659299
758	0.743663	0.687698	0.595806	0.725285	0.736796	0.645828	0.537953	0.691046	0.718839	0.590026	0.661919	0.671639	0.7842	0.627223	0.777583	0.602019	0.703964	0.592034	0.641126	0.698189	0.740607	0.623698	0.674471	0.665745	0.662057	0.701229	0.731332	0.641511	0.699121	0.670895	0.655536	0.625685	0.721036	0.573527	0.747286	0.642618	0.728696	0.616338	0.765054	0.624818	0.629643	0.676577	0.616099	0.653215	0.642266	0.609926	0.613811	0.562074	0.659831
759	0.744123	0.688089	0.596341	0.725775	0.737255	0.646317	0.538689	0.691601	0.719265	0.590701	0.662548	0.672174	0.784559	0.627995	0.777954	0.602431	0.704348	0.592492	0.641563	0.69865	0.741029	0.624328	0.675118	0.666282	0.662562	0.701702	0.731699	0.642121	0.699548	0.671467	0.655858	0.626318	0.721481	0.574062	0.747748	0.64296	0.729237	0.617135	0.765449	0.625321	0.630233	0.677065	0.616608	0.653629	0.642831	0.610384	0.614511	0.562601	0.660365
760	0.744566	0.688468	0.59688	0.726259	0.737727	0.646827	0.539448	0.69217	0.719694	0.591365	0.663158	0.672709	0.784909	0.628768	0.778312	0.602816	0.704734	0.592945	0.642004	0.699116	0.741477	0.624954	0.675763	0.666848	0.663065	0.702163	0.732074	0.642743	0.699985	0.672053	0.656162	0.626947	0.721941	0.574577	0.748212	0.643312	0.72976	0.617938	0.765845	0.625818	0.630794	0.677544	0.617118	0.654048	0.643398	0.610848	0.615202	0.563124	0.660899
761	0.744993	0.688831	0.597428	0.726747	0.738183	0.647329	0.540223	0.692709	0.720117	0.592022	0.663735	0.673225	0.785239	0.629546	0.778636	0.603199	0.705126	0.59338	0.64242	0.699569	0.741931	0.625536	0.676361	0.667451	0.663564	0.702645	0.732497	0.643417	0.700466	0.672631	0.656498	0.627584	0.722392	0.575056	0.748634	0.643661	0.73026	0.618763	0.766247	0.626337	0.631335	0.678042	0.617622	0.65447	0.643934	0.611305	0.615857	0.563612	0.661417
762	0.74551	0.689275	0.597999	0.72727	0.738622	0.647798	0.540953	0.693243	0.720576	0.592716	0.66434	0.673779	0.785592	0.630339	0.779065	0.603608	0.705547	0.59382	0.642891	0.700094	0.742418	0.626167	0.677032	0.668045	0.664112	0.703172	0.732909	0.644103	0.700923	0.673242	0.656885	0.628255	0.72281	0.575572	0.749091	0.644047	0.730811	0.619602	0.766655	0.626875	0.631885	0.678564	0.618157	0.654922	0.64452	0.611782	0.616549	0.564132	0.661949
763	0.745987	0.689694	0.598565	0.727795	0.73907	0.648271	0.541701	0.693774	0.721017	0.593418	0.664934	0.674328	0.78592	0.631143	0.779475	0.603999	0.705963	0.594261	0.643342	0.700589	0.7429	0.62678	0.677695	0.668619	0.664636	0.703697	0.733297	0.64476	0.701383	0.673793	0.657213	0.62888	0.723233	0.576061	0.749493	0.644402	0.731334	0.620415	0.767033	0.627389	0.632422	0.679074	0.618661	0.655349	0.64508	0.612261	0.617273	0.564669	0.662505
764	0.746433	0.690085	0.59911	0.728304	0.739525	0.648776	0.542473	0.694314	0.721436	0.594115	0.665525	0.674878	0.786245	0.631942	0.779857	0.604384	0.706377	0.594694	0.643776	0.701049	0.743358	0.627378	0.678342	0.669181	0.665131	0.704209	0.733679	0.645394	0.701844	0.674312	0.657507	0.629475	0.723674	0.576551	0.749884	0.644725	0.731831	0.621216	0.767407	0.627902	0.632966	0.679582	0.61915	0.65576	0.645632	0.612738	0.618003	0.565203	0.663071
765	0.746915	0.69049	0.59963	0.728788	0.739971	0.649316	0.543238	0.694866	0.721852	0.594799	0.666132	0.675448	0.786608	0.63272	0.780253	0.60479	0.706801	0.59511	0.644228	0.701517	0.74379	0.627993	0.678994	0.669744	0.665629	0.704715	0.734081	0.646039	0.702282	0.674884	0.657848	0.630098	0.724123	0.577098	0.750348	0.645047	0.732344	0.622039	0.767826	0.628448	0.633542	0.680115	0.619671	0.656187	0.646225	0.61321	0.618701	0.56571	0.663611
766	0.747335	0.690847	0.600101	0.729225	0.740384	0.649772	0.54395	0.695353	0.722238	0.595448	0.666698	0.675919	0.78689	0.633477	0.780582	0.605125	0.707168	0.595503	0.644628	0.701939	0.744196	0.628537	0.6796	0.670251	0.666087	0.705152	0.734439	0.64666	0.702705	0.675445	0.65815	0.630701	0.724512	0.577596	0.750734	0.645333	0.732838	0.622831	0.768191	0.6289	0.634044	0.680594	0.620092	0.656526	0.646721	0.613602	0.619341	0.56615	0.664072
767	0.747732	0.691167	0.600582	0.729676	0.740794	0.650211	0.54463	0.695823	0.722636	0.596081	0.667253	0.676383	0.787183	0.634224	0.780928	0.605459	0.707566	0.595875	0.644987	0.702334	0.744598	0.629077	0.680192	0.670747	0.666527	0.705602	0.734786	0.647263	0.703123	0.675976	0.658439	0.631324	0.724895	0.57809	0.751121	0.645612	0.733335	0.623597	0.768563	0.629351	0.634529	0.681033	0.620526	0.656856	0.647215	0.613996	0.619981	0.566589	0.664532
768	0.748145	0.691491	0.601095	0.730169	0.74122	0.650682	0.545314	0.696325	0.723056	0.596724	0.667829	0.676898	0.787531	0.634978	0.781316	0.605818	0.708009	0.596231	0.645346	0.702738	0.745012	0.62965	0.680802	0.67127	0.666981	0.706089	0.735144	0.647885	0.703544	0.676496	0.658744	0.631973	0.725303	0.578603	0.751558	0.645926	0.733854	0.624359	0.768968	0.629846	0.635036	0.681475	0.621031	0.657239	0.647755	0.614436	0.620652	0.567068	0.66504
769	0.748596	0.691885	0.601611	0.730684	0.741654	0.651189	0.546042	0.696882	0.723462	0.597396	0.668436	0.677453	0.787895	0.635764	0.781681	0.606155	0.708402	0.596579	0.645766	0.703206	0.745446	0.630242	0.681448	0.671848	0.667485	0.706557	0.73551	0.648592	0.703974	0.677066	0.659078	0.632609	0.725721	0.579111	0.752028	0.646316	0.734399	0.625157	0.769374	0.630348	0.63556	0.681982	0.621563	0.657683	0.648308	0.614895	0.621341	0.567584	0.665595
770	0.748977	0.69225	0.602095	0.731131	0.741996	0.651648	0.546747	0.697397	0.723804	0.598025	0.668973	0.677909	0.788175	0.636489	0.781985	0.606454	0.70875	0.596894	0.646127	0.703612	0.74583	0.630811	0.682037	0.67235	0.667934	0.706991	0.735851	0.649237	0.704375	0.677581	0.659342	0.633198	0.726099	0.57956	0.752379	0.646618	0.73485	0.62592	0.769717	0.630806	0.635998	0.682435	0.622008	0.658041	0.648757	0.615288	0.621961	0.568033	0.666082
771	0.749334	0.69259	0.602573	0.731542	0.742328	0.652069	0.547423	0.697867	0.724143	0.598655	0.669496	0.67834	0.788424	0.637203	0.782259	0.606731	0.709069	0.597181	0.646449	0.703977	0.746192	0.631346	0.682587	0.672807	0.668343	0.707405	0.73616	0.649826	0.704753	0.678069	0.659568	0.633773	0.726466	0.579983	0.752695	0.646853	0.735258	0.626644	0.770012	0.63125	0.63643	0.682873	0.622416	0.658347	0.649194	0.615665	0.622574	0.568451	0.666541
772	0.749723	0.69293	0.603067	0.731962	0.742724	0.652477	0.548078	0.698322	0.724525	0.599316	0.670054	0.678815	0.788701	0.63795	0.782549	0.607015	0.709393	0.597456	0.646781	0.704354	0.746571	0.631858	0.683136	0.673276	0.668748	0.707816	0.73645	0.650402	0.705126	0.678565	0.659802	0.634358	0.726838	0.580416	0.753065	0.647082	0.735692	0.627357	0.770304	0.63171	0.636915	0.683341	0.622855	0.658663	0.6497	0.616072	0.62323	0.56889	0.667015
773	0.750139	0.69329	0.60353	0.732394	0.743126	0.652864	0.548711	0.698803	0.724876	0.59993	0.670575	0.679256	0.788974	0.638658	0.782892	0.607339	0.709773	0.597752	0.647165	0.704784	0.746963	0.632384	0.683693	0.673776	0.669163	0.708231	0.736761	0.651007	0.705512	0.679035	0.660034	0.634897	0.727136	0.58083	0.75344	0.647357	0.736144	0.628111	0.770646	0.632163	0.637348	0.68381	0.623328	0.658999	0.650205	0.61645	0.62384	0.569336	0.667448
774	0.75056	0.693637	0.603998	0.73286	0.743522	0.653288	0.54937	0.699317	0.725264	0.600565	0.671107	0.679732	0.789293	0.639384	0.783209	0.607641	0.71013	0.598043	0.647535	0.705183	0.747353	0.632901	0.684259	0.674302	0.669603	0.708669	0.737106	0.651609	0.705924	0.679543	0.660294	0.635479	0.727491	0.581261	0.75383	0.647656	0.736633	0.628886	0.771	0.632621	0.637777	0.684285	0.623801	0.659348	0.650683	0.616865	0.624467	0.569792	0.66792
775	0.750968	0.693968	0.604469	0.733333	0.743894	0.653744	0.55006	0.699834	0.725657	0.601214	0.671643	0.680222	0.789617	0.640108	0.783522	0.607919	0.710477	0.598324	0.647884	0.705572	0.747752	0.633428	0.684853	0.674816	0.670047	0.709124	0.737448	0.652205	0.706333	0.680069	0.660555	0.636083	0.7279	0.581715	0.754207	0.647947	0.737132	0.629649	0.771335	0.633079	0.638216	0.684736	0.62426	0.659691	0.651142	0.617301	0.625107	0.570249	0.668425
776	0.751355	0.694292	0.604933	0.733776	0.744242	0.654197	0.550753	0.700318	0.726006	0.601846	0.672161	0.680683	0.789888	0.640806	0.783881	0.608197	0.710853	0.5986	0.648237	0.706003	0.748176	0.633984	0.685484	0.675289	0.670469	0.709577	0.737749	0.652805	0.706705	0.680572	0.660784	0.636655	0.728301	0.582181	0.754544	0.6482	0.737598	0.630375	0.771635	0.633526	0.63866	0.685145	0.624704	0.660015	0.651604	0.617714	0.62573	0.570696	0.668925
777	0.751754	0.694635	0.605412	0.734231	0.744666	0.654618	0.551434	0.700824	0.726382	0.602502	0.672719	0.681165	0.790174	0.641595	0.784238	0.608464	0.711215	0.598872	0.648617	0.706437	0.748598	0.634499	0.686072	0.675805	0.670897	0.710033	0.738086	0.653441	0.707097	0.681102	0.661034	0.637251	0.728664	0.582637	0.754919	0.648443	0.73804	0.631107	0.771958	0.63399	0.639104	0.685615	0.625156	0.660358	0.652085	0.618114	0.626359	0.571127	0.669411
778	0.752159	0.694958	0.605863	0.734662	0.745044	0.655021	0.552097	0.701295	0.726743	0.60315	0.673247	0.681618	0.790454	0.642372	0.784583	0.608743	0.711581	0.599147	0.648953	0.706818	0.748971	0.634993	0.686626	0.676291	0.671295	0.710452	0.738388	0.654043	0.707487	0.68159	0.661273	0.63783	0.729012	0.583064	0.755259	0.648684	0.738483	0.631845	0.772294	0.634426	0.639497	0.686055	0.625587	0.660682	0.652541	0.618486	0.626977	0.571538	0.669864
779	0.752545	0.695246	0.606285	0.735044	0.745349	0.655412	0.552736	0.701721	0.727056	0.60376	0.673722	0.682027	0.790698	0.643083	0.78489	0.609021	0.711932	0.599404	0.649237	0.707145	0.749295	0.635468	0.687146	0.676732	0.671659	0.710836	0.738653	0.654605	0.707864	0.682024	0.661492	0.638384	0.729349	0.58347	0.75556	0.648911	0.738919	0.63257	0.772614	0.634824	0.63983	0.686434	0.625991	0.660961	0.652957	0.618828	0.627567	0.57193	0.670286
780	0.752878	0.695517	0.606718	0.735379	0.745651	0.655793	0.553343	0.70214	0.727309	0.604323	0.674172	0.682414	0.790892	0.643748	0.785132	0.609258	0.712218	0.599605	0.649522	0.707466	0.749617	0.635912	0.687633	0.677173	0.67202	0.711223	0.738941	0.65518	0.708228	0.682458	0.661701	0.638938	0.729655	0.583887	0.75588	0.649101	0.739318	0.63325	0.772879	0.63521	0.640146	0.686796	0.626394	0.661194	0.653354	0.619154	0.628115	0.572309	0.670701
781	0.753272	0.695824	0.607191	0.735787	0.746001	0.656175	0.553974	0.702596	0.727627	0.604927	0.674681	0.682861	0.791216	0.644445	0.785423	0.60948	0.712548	0.59983	0.649813	0.707833	0.749984	0.636403	0.688174	0.677645	0.672415	0.711629	0.739208	0.655761	0.708568	0.682934	0.661907	0.639489	0.729996	0.584304	0.756248	0.649315	0.739725	0.633945	0.773171	0.635645	0.640551	0.687213	0.626813	0.661502	0.653802	0.619558	0.628724	0.572724	0.671175
782	0.753714	0.696168	0.60768	0.736259	0.746406	0.656599	0.554655	0.703116	0.728002	0.605578	0.675221	0.683358	0.791586	0.645195	0.785774	0.609737	0.712915	0.600077	0.650126	0.708237	0.750388	0.636925	0.688756	0.678158	0.672833	0.712067	0.739502	0.656358	0.708926	0.683453	0.662146	0.640069	0.730367	0.584735	0.756631	0.649579	0.740181	0.634681	0.773503	0.636135	0.640998	0.687687	0.627258	0.661856	0.654291	0.619984	0.62938	0.573162	0.671678
783	0.754157	0.69652	0.608161	0.736736	0.746821	0.657059	0.55536	0.703663	0.728391	0.606243	0.675752	0.683856	0.791906	0.645969	0.786146	0.610032	0.713287	0.600319	0.650457	0.708649	0.750798	0.637439	0.689335	0.678685	0.673249	0.712521	0.739832	0.656967	0.709316	0.683983	0.662411	0.640673	0.730743	0.585173	0.756992	0.649865	0.740675	0.63544	0.773851	0.636632	0.641418	0.688175	0.627713	0.662201	0.654789	0.620377	0.630038	0.5736	0.672168
784	0.754544	0.696815	0.608625	0.737112	0.747118	0.65746	0.555981	0.704099	0.728723	0.606858	0.676245	0.684281	0.792148	0.646655	0.786453	0.610281	0.713626	0.600516	0.650751	0.709025	0.751159	0.637882	0.689836	0.679138	0.673629	0.712933	0.740094	0.657552	0.709689	0.684446	0.662622	0.641217	0.731076	0.585565	0.757305	0.650052	0.741104	0.636139	0.77414	0.637019	0.641757	0.688578	0.628113	0.662486	0.65525	0.620728	0.630631	0.574014	0.672605
785	0.754918	0.697102	0.609034	0.737458	0.747418	0.657828	0.556578	0.704495	0.729044	0.607481	0.676727	0.684698	0.792407	0.64731	0.786706	0.6105	0.713937	0.600696	0.651012	0.709356	0.7515	0.638321	0.690363	0.67958	0.673991	0.713291	0.740369	0.658131	0.710032	0.68488	0.662803	0.641763	0.731401	0.585935	0.757625	0.650236	0.741516	0.636824	0.774424	0.637397	0.64204	0.688953	0.628478	0.662751	0.65564	0.621061	0.631194	0.574409	0.673033
786	0.755299	0.697388	0.609447	0.737809	0.747744	0.658192	0.557189	0.704903	0.72936	0.608108	0.677209	0.685108	0.792681	0.647973	0.786954	0.610712	0.714231	0.600862	0.651274	0.709688	0.75184	0.638784	0.690912	0.680037	0.67435	0.713651	0.740652	0.658708	0.710368	0.685336	0.662983	0.642314	0.731721	0.586294	0.757945	0.650448	0.74193	0.637523	0.774708	0.63781	0.642335	0.689336	0.628865	0.663029	0.656031	0.621401	0.631763	0.574795	0.673461
787	0.755689	0.697664	0.609913	0.738177	0.748077	0.658571	0.557829	0.705343	0.729662	0.608717	0.677688	0.685502	0.79294	0.648658	0.787236	0.610932	0.714522	0.601011	0.651562	0.710055	0.752185	0.639265	0.691443	0.680501	0.674704	0.714049	0.740908	0.659274	0.710715	0.685835	0.663178	0.642853	0.732029	0.586654	0.758242	0.650669	0.742349	0.638233	0.774978	0.638254	0.642684	0.689735	0.629302	0.663329	0.65648	0.621752	0.632354	0.575175	0.673881
788	0.75604	0.697933	0.610322	0.738525	0.748352	0.658918	0.558437	0.705761	0.729932	0.609291	0.678135	0.685891	0.793186	0.649296	0.787504	0.611126	0.714805	0.60114	0.651822	0.710372	0.75249	0.639664	0.691924	0.680879	0.675017	0.714375	0.741085	0.659784	0.711015	0.686248	0.663324	0.643358	0.732295	0.587036	0.758516	0.650803	0.742715	0.638846	0.7752	0.638632	0.642956	0.690094	0.629679	0.663574	0.656834	0.622069	0.632902	0.575518	0.67426
789	0.756371	0.698198	0.610757	0.73887	0.748652	0.659276	0.559024	0.706145	0.730221	0.609885	0.678609	0.6863	0.793426	0.649942	0.787755	0.611325	0.715114	0.601278	0.652047	0.710682	0.752766	0.640064	0.692406	0.681266	0.67532	0.714725	0.741296	0.660306	0.711336	0.686651	0.663468	0.643864	0.732582	0.587429	0.75878	0.65093	0.743066	0.639476	0.775389	0.639019	0.643249	0.690459	0.63004	0.663813	0.657184	0.622377	0.633431	0.575852	0.674654
790	0.756723	0.698474	0.611223	0.739234	0.749	0.659675	0.559622	0.706549	0.730551	0.610513	0.679116	0.686743	0.793679	0.650624	0.788025	0.611551	0.715456	0.601439	0.652285	0.711017	0.753065	0.640499	0.692927	0.681712	0.675659	0.715137	0.741587	0.660884	0.711709	0.687086	0.663653	0.644395	0.732917	0.587834	0.759073	0.651106	0.743452	0.640152	0.775615	0.639438	0.643576	0.690865	0.630418	0.664078	0.657567	0.62272	0.633994	0.576216	0.675096
791	0.757127	0.698776	0.61167	0.739626	0.749363	0.660114	0.560259	0.707038	0.730905	0.611151	0.679619	0.68721	0.793951	0.651335	0.788356	0.611799	0.715803	0.601616	0.652595	0.711387	0.753445	0.640962	0.693493	0.68221	0.676063	0.71558	0.741927	0.661516	0.712116	0.687555	0.663893	0.644953	0.73328	0.588251	0.759426	0.651344	0.743907	0.640838	0.775948	0.639867	0.643887	0.691321	0.630826	0.664368	0.657978	0.62312	0.634633	0.576637	0.675586
792	0.757466	0.699051	0.612063	0.73996	0.749596	0.660477	0.560865	0.707452	0.731159	0.611702	0.680026	0.687568	0.794147	0.651982	0.788586	0.611935	0.716038	0.601716	0.652843	0.711698	0.753762	0.641359	0.693962	0.68262	0.676377	0.715858	0.742112	0.662028	0.712382	0.687936	0.664012	0.645453	0.733527	0.588599	0.759713	0.651519	0.744275	0.641501	0.776196	0.640222	0.644143	0.691698	0.631206	0.664597	0.658378	0.623436	0.635167	0.576989	0.676001
793	0.757794	0.699324	0.612448	0.7403	0.749824	0.660799	0.561412	0.707821	0.73141	0.612244	0.680427	0.687915	0.794371	0.652623	0.788815	0.612062	0.716265	0.601794	0.653079	0.712023	0.754076	0.64175	0.69442	0.683016	0.676674	0.71615	0.742288	0.662521	0.712635	0.688297	0.664112	0.645928	0.733772	0.588938	0.759978	0.651662	0.744603	0.642129	0.776418	0.64056	0.644387	0.692037	0.631572	0.66482	0.658746	0.623714	0.635661	0.577302	0.676375
794	0.758151	0.699602	0.612851	0.740682	0.750115	0.661133	0.561933	0.708201	0.731712	0.612828	0.680874	0.688313	0.794669	0.653295	0.789083	0.612242	0.716554	0.601902	0.653329	0.712381	0.754412	0.642165	0.694913	0.683439	0.677005	0.716541	0.742533	0.663042	0.712958	0.688694	0.664262	0.646414	0.734079	0.589296	0.760252	0.651822	0.744958	0.642747	0.77667	0.640929	0.64465	0.692396	0.631946	0.665081	0.659104	0.624018	0.636186	0.577627	0.676766
795	0.758538	0.699861	0.613258	0.741087	0.750418	0.661522	0.56253	0.708646	0.732036	0.613446	0.681345	0.688745	0.794985	0.653984	0.789332	0.612453	0.716906	0.602064	0.653565	0.712698	0.754727	0.64258	0.69541	0.683851	0.677355	0.716944	0.742786	0.663535	0.71333	0.689134	0.664446	0.646929	0.734407	0.589647	0.76052	0.652038	0.745401	0.643416	0.77697	0.641335	0.644924	0.692816	0.632354	0.665393	0.659521	0.624401	0.636782	0.578012	0.677229
796	0.758888	0.700098	0.613658	0.741461	0.750723	0.66186	0.563081	0.709049	0.732303	0.614018	0.681777	0.689081	0.795194	0.654589	0.789598	0.61264	0.717219	0.602148	0.653765	0.712984	0.754995	0.642955	0.695856	0.684248	0.677642	0.717286	0.74301	0.664012	0.713618	0.689528	0.664577	0.647429	0.734691	0.589977	0.760788	0.652181	0.745757	0.644023	0.777208	0.641705	0.645153	0.693181	0.632732	0.665604	0.659825	0.624709	0.637307	0.578357	0.677623
797	0.759202	0.700332	0.614044	0.741776	0.751011	0.662183	0.563611	0.709412	0.732526	0.614548	0.682173	0.689378	0.795366	0.655169	0.789853	0.612817	0.717502	0.602201	0.653956	0.713271	0.755267	0.643322	0.69628	0.684632	0.677908	0.717585	0.743221	0.664495	0.713875	0.689898	0.664679	0.647911	0.734943	0.590305	0.761073	0.652298	0.746064	0.644601	0.777414	0.64205	0.645362	0.693507	0.633064	0.665786	0.660107	0.62496	0.637778	0.578669	0.677976
798	0.759518	0.700588	0.614428	0.742049	0.751276	0.662531	0.564161	0.709771	0.732744	0.615073	0.682565	0.689717	0.795584	0.655795	0.790079	0.612994	0.717781	0.602281	0.654167	0.713574	0.755573	0.643714	0.696721	0.685012	0.678194	0.717884	0.743434	0.664995	0.714159	0.690286	0.6648	0.648396	0.7352	0.590651	0.761378	0.652445	0.74639	0.645198	0.777635	0.642399	0.645586	0.693838	0.633371	0.666015	0.66046	0.625214	0.638253	0.578978	0.678338
799	0.75993	0.700891	0.614849	0.742398	0.751554	0.662873	0.564723	0.710172	0.733019	0.615677	0.683015	0.690129	0.795848	0.656482	0.790337	0.61313	0.718047	0.602366	0.654395	0.713857	0.755851	0.644125	0.697204	0.685406	0.678462	0.718211	0.743616	0.665514	0.714443	0.690711	0.664969	0.648939	0.735509	0.591036	0.761684	0.652595	0.746745	0.645822	0.777882	0.642789	0.645848	0.694217	0.633748	0.666262	0.660841	0.625531	0.638789	0.57932	0.6787
800	0.760267	0.701156	0.615218	0.742732	0.751798	0.663208	0.565259	0.710566	0.733279	0.61627	0.683423	0.690512	0.796077	0.657131	0.790611	0.61325	0.718338	0.602441	0.654604	0.714123	0.756102	0.644485	0.697654	0.685806	0.678745	0.718547	0.743821	0.666039	0.714726	0.691089	0.665078	0.649434	0.735738	0.591374	0.761942	0.652746	0.747102	0.646446	0.778099	0.643157	0.646063	0.694563	0.634142	0.666489	0.661191	0.625813	0.639307	0.579657	0.679068
801	0.760569	0.701387	0.615564	0.743058	0.752048	0.663536	0.565795	0.710937	0.733537	0.616846	0.683821	0.690872	0.796278	0.657771	0.79087	0.613363	0.718638	0.602501	0.654806	0.714393	0.756361	0.644831	0.698105	0.686198	0.679035	0.718875	0.744042	0.666581	0.715003	0.691456	0.66515	0.649889	0.735949	0.591679	0.762164	0.652897	0.747452	0.647073	0.778314	0.643508	0.64626	0.694898	0.63452	0.666698	0.66153	0.626077	0.639822	0.579987	0.679446
802	0.760924	0.701614	0.615942	0.743396	0.752345	0.663854	0.566366	0.71129	0.733811	0.617424	0.684262	0.691246	0.796478	0.658453	0.791091	0.613479	0.718913	0.602551	0.655024	0.714686	0.756654	0.645218	0.69861	0.686567	0.679312	0.719185	0.744246	0.667149	0.715274	0.691871	0.665257	0.650354	0.736237	0.592	0.76239	0.653041	0.747793	0.64771	0.778564	0.643868	0.646494	0.695257	0.634859	0.666902	0.661884	0.626367	0.640367	0.580314	0.679828
803	0.761214	0.701808	0.616292	0.743666	0.75256	0.66413	0.566921	0.711638	0.733998	0.617965	0.684646	0.691592	0.796591	0.659062	0.791305	0.613609	0.719153	0.602604	0.655229	0.714958	0.756901	0.645576	0.699076	0.686909	0.679559	0.719478	0.744391	0.667658	0.715563	0.692254	0.665389	0.650834	0.736484	0.59231	0.762621	0.653125	0.748098	0.648316	0.778746	0.644216	0.646703	0.695548	0.635143	0.667055	0.662161	0.626625	0.640867	0.580603	0.680173
804	0.761544	0.702055	0.616675	0.743985	0.752858	0.664467	0.567518	0.712061	0.73422	0.61855	0.685069	0.691961	0.796784	0.65972	0.79156	0.613773	0.719437	0.602685	0.655438	0.715239	0.757166	0.645949	0.699555	0.687301	0.679876	0.719816	0.744585	0.668211	0.715885	0.692662	0.665546	0.651354	0.736771	0.59264	0.762889	0.653264	0.74845	0.648988	0.778991	0.64458	0.646919	0.695875	0.635479	0.66726	0.662484	0.626933	0.641433	0.580934	0.680583
805	0.761917	0.702351	0.617091	0.744343	0.753206	0.664849	0.568144	0.712529	0.734507	0.619174	0.685539	0.692364	0.797078	0.660446	0.791838	0.613964	0.719761	0.602779	0.655677	0.715558	0.75749	0.646358	0.700084	0.687735	0.680246	0.720193	0.744836	0.668806	0.716217	0.693088	0.665708	0.651894	0.737101	0.592984	0.763179	0.653445	0.748849	0.649715	0.779286	0.644957	0.64716	0.696257	0.635865	0.66751	0.662854	0.627278	0.642049	0.581301	0.681028
806	0.762254	0.702617	0.617488	0.744638	0.75343	0.665169	0.568734	0.712927	0.73481	0.619766	0.685991	0.692768	0.797355	0.661169	0.792075	0.614144	0.72005	0.602847	0.655958	0.715924	0.757877	0.6468	0.700671	0.688143	0.680572	0.720553	0.745075	0.669356	0.716515	0.69347	0.665837	0.652403	0.737406	0.593309	0.763433	0.653562	0.749229	0.650396	0.779509	0.645317	0.647419	0.69664	0.636208	0.667714	0.663177	0.627575	0.642611	0.581636	0.681386
807	0.762538	0.702835	0.61789	0.74493	0.753647	0.665475	0.569276	0.713288	0.735035	0.620332	0.686342	0.693092	0.797492	0.661829	0.792271	0.614255	0.720283	0.602876	0.656163	0.716229	0.758196	0.647202	0.701179	0.688527	0.680867	0.720882	0.745265	0.669897	0.716811	0.69378	0.665916	0.652874	0.737642	0.593587	0.763621	0.653666	0.749548	0.651032	0.779717	0.645644	0.647617	0.696938	0.636503	0.667885	0.66349	0.627844	0.64314	0.581946	0.681753
808	0.762855	0.703077	0.618291	0.745262	0.753879	0.66583	0.569849	0.713695	0.735271	0.620914	0.686733	0.693404	0.797651	0.662463	0.79252	0.614382	0.720553	0.60293	0.656347	0.716515	0.758472	0.647573	0.701658	0.688934	0.681171	0.72122	0.745478	0.670457	0.71714	0.694142	0.666048	0.653385	0.737917	0.593915	0.763883	0.653789	0.749888	0.651673	0.779951	0.645998	0.647826	0.697228	0.636827	0.668066	0.663793	0.628127	0.643665	0.582239	0.68214
809	0.763212	0.703342	0.618682	0.745605	0.754104	0.666215	0.570454	0.714135	0.735552	0.621523	0.687209	0.69374	0.797905	0.663113	0.792812	0.614543	0.720866	0.60301	0.656535	0.716795	0.758725	0.647918	0.702122	0.689349	0.681473	0.721558	0.745705	0.67101	0.71747	0.694562	0.666221	0.653919	0.738225	0.594287	0.76421	0.653927	0.750261	0.652321	0.780195	0.646369	0.648046	0.697545	0.637195	0.668268	0.664088	0.628409	0.644178	0.582515	0.68252
810	0.76348	0.703504	0.619062	0.745836	0.754259	0.666495	0.570964	0.714454	0.735797	0.622113	0.68764	0.694066	0.798139	0.663811	0.792976	0.614624	0.721087	0.603014	0.656666	0.717007	0.758938	0.648224	0.702498	0.68966	0.681686	0.721814	0.745809	0.671454	0.717687	0.69486	0.666243	0.654315	0.738377	0.594535	0.76435	0.654024	0.750569	0.652896	0.780366	0.646639	0.648145	0.697831	0.637515	0.668445	0.664382	0.628595	0.644617	0.582757	0.682843
811	0.763788	0.703729	0.619441	0.746115	0.754506	0.666802	0.571503	0.714818	0.736042	0.622686	0.688069	0.694412	0.798379	0.664461	0.793183	0.614767	0.721372	0.603049	0.656852	0.717267	0.759225	0.648535	0.702969	0.690008	0.681943	0.722096	0.745946	0.671947	0.717936	0.695223	0.666326	0.654762	0.738589	0.594791	0.764517	0.654154	0.750917	0.653486	0.78057	0.646967	0.648315	0.698128	0.637795	0.668617	0.664698	0.628861	0.645124	0.583082	0.683226
812	0.764117	0.70397	0.619801	0.746414	0.754768	0.6671	0.572025	0.715176	0.736274	0.623246	0.68847	0.694756	0.798612	0.665086	0.793404	0.614916	0.721661	0.603086	0.657029	0.717533	0.759506	0.648852	0.703442	0.690363	0.682223	0.722389	0.746119	0.672462	0.71821	0.695591	0.666411	0.655234	0.738836	0.595053	0.764696	0.654281	0.751279	0.654075	0.78077	0.647274	0.648488	0.698418	0.638047	0.668782	0.665003	0.629158	0.645647	0.583408	0.68359
813	0.764431	0.704164	0.620138	0.746681	0.75496	0.667356	0.572497	0.715482	0.736484	0.623801	0.68883	0.695073	0.798815	0.665722	0.793587	0.615014	0.721887	0.603088	0.657142	0.717761	0.759717	0.649166	0.703837	0.690686	0.682485	0.722667	0.746301	0.672957	0.718474	0.695903	0.666442	0.655684	0.739066	0.595306	0.764862	0.654368	0.751612	0.654644	0.780923	0.647503	0.648596	0.698692	0.638303	0.668939	0.665276	0.629414	0.646111	0.583655	0.683871
814	0.764738	0.704346	0.620497	0.746916	0.755144	0.667664	0.573026	0.715857	0.736703	0.624362	0.689222	0.695372	0.798966	0.66634	0.793774	0.615121	0.722125	0.603111	0.657297	0.718014	0.75997	0.649479	0.704296	0.691023	0.682753	0.722967	0.746478	0.673467	0.718722	0.696266	0.66657	0.656166	0.739339	0.595601	0.765108	0.654451	0.751917	0.655244	0.781062	0.647833	0.648764	0.699004	0.638627	0.669095	0.66556	0.629646	0.646518	0.58391	0.684178
815	0.765008	0.704542	0.620821	0.747142	0.755303	0.667928	0.57354	0.716163	0.736888	0.624891	0.689594	0.695663	0.799114	0.66692	0.793915	0.615211	0.722311	0.603098	0.657373	0.7182	0.760162	0.649749	0.704719	0.691357	0.682988	0.723236	0.746634	0.673951	0.718937	0.696613	0.666667	0.656615	0.739569	0.595872	0.765332	0.654523	0.752201	0.655804	0.78118	0.648139	0.64885	0.699282	0.638939	0.66926	0.665828	0.629862	0.646946	0.584113	0.684487
816	0.765254	0.704744	0.62114	0.747381	0.755463	0.668176	0.574032	0.716436	0.737056	0.625405	0.689944	0.695963	0.799276	0.667509	0.794039	0.615293	0.722477	0.603053	0.657441	0.718372	0.760335	0.650003	0.705116	0.691687	0.683203	0.723468	0.746758	0.674416	0.719133	0.696916	0.666709	0.657007	0.739743	0.596114	0.765516	0.654571	0.752474	0.656333	0.781304	0.648417	0.648917	0.699545	0.639219	0.669423	0.666088	0.630077	0.647413	0.584317	0.684812
817	0.765511	0.704933	0.621503	0.747654	0.755666	0.668468	0.574522	0.716765	0.737251	0.62594	0.690294	0.696283	0.799447	0.668152	0.794197	0.615387	0.722678	0.603006	0.657614	0.718615	0.760571	0.650287	0.705535	0.692019	0.683431	0.723688	0.746862	0.674893	0.719341	0.697184	0.666726	0.657363	0.739889	0.596352	0.765687	0.654597	0.752752	0.65687	0.781466	0.648705	0.649071	0.69984	0.639478	0.669568	0.666353	0.630305	0.647898	0.58459	0.68517
818	0.765778	0.705123	0.621863	0.747973	0.755937	0.668734	0.575053	0.717117	0.7375	0.626522	0.690679	0.696615	0.799597	0.668737	0.794368	0.615487	0.722898	0.602975	0.657785	0.718876	0.760805	0.650605	0.70596	0.69238	0.683678	0.723989	0.74704	0.675426	0.719583	0.697525	0.666793	0.657802	0.740077	0.596591	0.765871	0.654679	0.753054	0.657422	0.781645	0.648989	0.649188	0.700127	0.639762	0.669721	0.666609	0.630544	0.648357	0.584863	0.685514
819	0.766055	0.705302	0.622224	0.748253	0.756187	0.668993	0.575564	0.717442	0.737721	0.627106	0.691071	0.696941	0.799752	0.669352	0.794567	0.615596	0.72315	0.602976	0.657955	0.719108	0.761043	0.650916	0.706408	0.692719	0.683893	0.72426	0.747203	0.675919	0.719816	0.697867	0.666863	0.658248	0.74027	0.59685	0.766047	0.654768	0.753366	0.657991	0.78183	0.649319	0.649312	0.700419	0.640077	0.669881	0.666883	0.630803	0.648832	0.585125	0.685851
820	0.766341	0.705485	0.622581	0.748492	0.756381	0.669253	0.576049	0.71775	0.737891	0.62766	0.691439	0.697257	0.7999	0.669968	0.794773	0.6157	0.723405	0.602974	0.658123	0.719315	0.761287	0.651216	0.706848	0.693028	0.684095	0.724488	0.747324	0.676357	0.720037	0.698185	0.666928	0.658676	0.740456	0.597128	0.766222	0.654846	0.753671	0.658565	0.782007	0.649673	0.649454	0.700705	0.640388	0.670026	0.667147	0.631071	0.649338	0.58538	0.686177
821	0.766631	0.705697	0.622922	0.74875	0.756537	0.669509	0.576545	0.718096	0.738043	0.628172	0.691756	0.697565	0.800009	0.670477	0.794951	0.615778	0.723608	0.602912	0.658291	0.719538	0.761531	0.651532	0.70723	0.693339	0.68434	0.724742	0.747441	0.676797	0.720273	0.698502	0.667013	0.659107	0.740647	0.597407	0.766421	0.654927	0.753953	0.659122	0.782162	0.649978	0.649589	0.700957	0.640643	0.670128	0.667341	0.631326	0.649857	0.585646	0.68649
822	0.766894	0.705878	0.623252	0.749001	0.756715	0.669793	0.577059	0.718452	0.738218	0.628678	0.69209	0.697862	0.800156	0.671041	0.795124	0.615869	0.723801	0.602887	0.658443	0.71975	0.761733	0.651821	0.707648	0.693679	0.684562	0.725014	0.747604	0.677276	0.72052	0.698804	0.667071	0.65954	0.740853	0.597666	0.766635	0.655018	0.754218	0.659673	0.782322	0.650275	0.649701	0.701221	0.640938	0.670295	0.667574	0.631569	0.650323	0.5859	0.686833
823	0.767151	0.706033	0.623576	0.749229	0.756889	0.670066	0.57754	0.718774	0.738382	0.62918	0.692432	0.69814	0.800329	0.671634	0.795298	0.615932	0.724013	0.602861	0.658575	0.719954	0.761904	0.652098	0.708053	0.693999	0.684736	0.725252	0.747767	0.677741	0.720733	0.699104	0.667123	0.659961	0.741039	0.597916	0.766828	0.655095	0.754441	0.660205	0.782475	0.650554	0.649788	0.701492	0.641237	0.670452	0.667797	0.631796	0.650762	0.586136	0.68716
824	0.767413	0.706181	0.623891	0.749442	0.757047	0.670314	0.577984	0.719055	0.738534	0.629685	0.692778	0.698404	0.800498	0.672224	0.795472	0.615976	0.724242	0.60282	0.658706	0.720172	0.762085	0.652388	0.708436	0.694288	0.684887	0.725462	0.747898	0.678184	0.720919	0.6994	0.667181	0.660364	0.741193	0.598155	0.766974	0.655152	0.754645	0.660722	0.78262	0.650815	0.649857	0.701765	0.641513	0.670567	0.667993	0.632014	0.651202	0.586364	0.687447
825	0.767669	0.706343	0.624186	0.749687	0.75721	0.670576	0.578458	0.719339	0.738728	0.630204	0.693129	0.698677	0.800632	0.6728	0.795639	0.616085	0.724441	0.6028	0.658882	0.72044	0.76234	0.652721	0.708868	0.694599	0.685088	0.725734	0.748007	0.678678	0.721154	0.699674	0.667238	0.660756	0.741343	0.598361	0.767065	0.655214	0.754915	0.661251	0.782774	0.651073	0.649924	0.702036	0.641775	0.670689	0.66822	0.632236	0.651644	0.586611	0.687716
826	0.767958	0.706539	0.624505	0.749942	0.757395	0.670915	0.578965	0.719693	0.738907	0.630729	0.693436	0.698967	0.800788	0.67335	0.795828	0.616202	0.724678	0.602805	0.659027	0.720678	0.762553	0.653004	0.709272	0.694901	0.685323	0.726013	0.748158	0.679139	0.721386	0.700001	0.667335	0.661225	0.741568	0.598638	0.767259	0.655323	0.755218	0.661821	0.782991	0.651362	0.650059	0.702303	0.642035	0.670817	0.668468	0.632484	0.652104	0.586858	0.68799
827	0.768264	0.706752	0.624849	0.750222	0.757615	0.671279	0.579497	0.72009	0.739158	0.631326	0.693793	0.699315	0.801027	0.673967	0.79606	0.616341	0.724944	0.602826	0.659182	0.720934	0.762779	0.653291	0.709679	0.695233	0.685587	0.7263	0.748356	0.679616	0.721633	0.700331	0.667452	0.661706	0.741819	0.598952	0.767502	0.655487	0.755571	0.662432	0.783262	0.651709	0.650244	0.702623	0.642377	0.671025	0.668793	0.632735	0.652593	0.587132	0.688308
828	0.768548	0.706955	0.625195	0.750507	0.757837	0.671592	0.580018	0.720462	0.739477	0.631972	0.694225	0.699695	0.801314	0.674662	0.796303	0.616488	0.725186	0.602831	0.659362	0.721217	0.763039	0.653615	0.7101	0.695596	0.685848	0.72658	0.748556	0.680127	0.721885	0.700605	0.667542	0.662124	0.742026	0.599236	0.767709	0.655658	0.755933	0.663038	0.783518	0.652077	0.650406	0.702974	0.642789	0.6713	0.669174	0.632954	0.65308	0.58742	0.688661
829	0.768738	0.707118	0.625486	0.75065	0.757892	0.671779	0.58044	0.720689	0.739544	0.632365	0.694472	0.699891	0.801357	0.67517	0.796376	0.616517	0.725294	0.60273	0.659441	0.721359	0.763148	0.65384	0.710418	0.695833	0.685989	0.726748	0.74863	0.680533	0.722015	0.70081	0.667514	0.662467	0.742135	0.599433	0.76783	0.655656	0.756088	0.663477	0.783547	0.652252	0.650381	0.703091	0.642966	0.67137	0.66936	0.633079	0.653412	0.587581	0.688917
830	0.768959	0.707274	0.625814	0.750883	0.758044	0.672012	0.580874	0.720959	0.739679	0.632827	0.694782	0.700146	0.801489	0.6757	0.7965	0.61659	0.725488	0.602674	0.659549	0.721546	0.763307	0.654082	0.710753	0.696123	0.686194	0.726944	0.748738	0.680977	0.722209	0.701091	0.667555	0.662861	0.7423	0.599669	0.767998	0.655712	0.756311	0.663972	0.783621	0.65249	0.650409	0.703294	0.643216	0.671501	0.669568	0.633292	0.65382	0.587831	0.689232
831	0.76921	0.707404	0.626161	0.751142	0.758282	0.672304	0.581334	0.721281	0.739879	0.633363	0.695142	0.700454	0.801687	0.676275	0.796651	0.616702	0.725737	0.602657	0.659683	0.721781	0.763524	0.654323	0.711119	0.696453	0.686429	0.727169	0.748875	0.681452	0.722421	0.701423	0.667655	0.663299	0.742515	0.599944	0.768186	0.655819	0.756607	0.664517	0.783782	0.652801	0.650512	0.70359	0.64352	0.671707	0.66982	0.633552	0.654287	0.588128	0.689575
832	0.769449	0.707498	0.626476	0.751304	0.758492	0.672595	0.581788	0.721588	0.740046	0.633876	0.695466	0.700734	0.801827	0.67685	0.796746	0.61679	0.725927	0.602612	0.659795	0.721999	0.763731	0.654522	0.711488	0.696744	0.686607	0.727379	0.748993	0.681904	0.722558	0.701721	0.667731	0.663716	0.742718	0.600208	0.768325	0.655892	0.756889	0.665039	0.783973	0.6531	0.65062	0.703872	0.643762	0.671908	0.67006	0.633761	0.654723	0.588358	0.689859
833	0.769679	0.707671	0.626766	0.75151	0.758628	0.672829	0.5822	0.721791	0.740227	0.634403	0.695787	0.701027	0.801973	0.677411	0.796857	0.616838	0.726035	0.602501	0.659865	0.722168	0.763877	0.654752	0.711852	0.697004	0.686775	0.727596	0.749119	0.682348	0.722724	0.701973	0.667723	0.66407	0.742884	0.600434	0.768433	0.655943	0.757162	0.66558	0.784137	0.653317	0.650673	0.704101	0.64398	0.672041	0.67024	0.634002	0.655154	0.588589	0.690094
834	0.76991	0.707835	0.627075	0.751681	0.758708	0.673063	0.582623	0.722025	0.740371	0.634877	0.696075	0.701294	0.802036	0.677939	0.796975	0.616874	0.726168	0.60242	0.659934	0.722332	0.764013	0.654948	0.712185	0.697276	0.686957	0.72779	0.749237	0.682795	0.72291	0.702221	0.667736	0.664421	0.743028	0.600654	0.768558	0.655978	0.757402	0.666054	0.78427	0.653529	0.650666	0.704311	0.644214	0.672135	0.670401	0.634215	0.655538	0.588779	0.690335
835	0.770139	0.707971	0.627408	0.751847	0.758814	0.673324	0.583072	0.722332	0.740496	0.635338	0.696355	0.70155	0.802072	0.678469	0.797108	0.616934	0.726351	0.602379	0.66004	0.722519	0.764174	0.655143	0.712519	0.697567	0.687147	0.727978	0.749363	0.683246	0.723105	0.702493	0.667793	0.664795	0.743176	0.600888	0.768707	0.656009	0.757625	0.666491	0.784383	0.653778	0.650669	0.704542	0.644474	0.672238	0.670594	0.634414	0.655896	0.588967	0.690617
836	0.770351	0.70811	0.627739	0.752086	0.759028	0.673601	0.583523	0.722664	0.740657	0.635877	0.696673	0.701837	0.802206	0.679054	0.797265	0.617041	0.726545	0.602329	0.660201	0.722733	0.764371	0.655416	0.712903	0.697859	0.687313	0.728195	0.749516	0.683687	0.723296	0.702792	0.667851	0.665176	0.74334	0.601135	0.768862	0.656048	0.75786	0.666976	0.784492	0.654068	0.650769	0.704814	0.644736	0.672392	0.67085	0.634649	0.656287	0.58922	0.690939
837	0.770543	0.708231	0.627996	0.752238	0.759126	0.673791	0.583906	0.722889	0.740751	0.636346	0.696944	0.702082	0.802275	0.679572	0.797358	0.617128	0.7267	0.602252	0.660314	0.722876	0.764498	0.655624	0.713239	0.698114	0.687452	0.728391	0.749592	0.68407	0.723419	0.703032	0.667864	0.665483	0.74342	0.601347	0.768998	0.656082	0.75804	0.667425	0.784559	0.654308	0.650827	0.705001	0.644937	0.672487	0.671018	0.634823	0.656653	0.589358	0.691207
838	0.770734	0.70836	0.628252	0.752397	0.759236	0.673977	0.584292	0.723121	0.740836	0.636809	0.697206	0.70231	0.802347	0.680084	0.79744	0.617196	0.726834	0.602168	0.660421	0.723019	0.764621	0.65583	0.713591	0.698355	0.687607	0.728542	0.749638	0.684445	0.723549	0.703256	0.66785	0.665801	0.743493	0.601562	0.76912	0.656127	0.758245	0.667886	0.78468	0.654552	0.650864	0.705213	0.645166	0.672587	0.67119	0.634994	0.65704	0.5895	0.69145
839	0.770934	0.708497	0.62853	0.752618	0.759406	0.674188	0.584706	0.723392	0.74097	0.637294	0.697486	0.702547	0.802469	0.680616	0.797552	0.617255	0.726982	0.602084	0.660536	0.723191	0.764765	0.65606	0.713956	0.69861	0.687792	0.728688	0.749714	0.684847	0.723721	0.703495	0.667837	0.666165	0.743607	0.601778	0.769241	0.656184	0.75848	0.668362	0.784857	0.654817	0.650907	0.705473	0.64545	0.672716	0.671398	0.635187	0.657461	0.58971	0.691701
840	0.771136	0.70861	0.628784	0.752872	0.759553	0.674369	0.585102	0.723615	0.74118	0.637766	0.697786	0.70281	0.802627	0.681128	0.797704	0.617323	0.727184	0.601995	0.660628	0.723361	0.764889	0.656272	0.714251	0.698897	0.687972	0.728923	0.749859	0.68528	0.723904	0.70374	0.667852	0.666532	0.743757	0.601938	0.769376	0.656232	0.758662	0.668799	0.784989	0.655056	0.650968	0.705693	0.645724	0.672836	0.67157	0.635378	0.657887	0.58995	0.691974
841	0.77136	0.708765	0.629088	0.753074	0.759678	0.67458	0.585499	0.723835	0.741348	0.638232	0.698075	0.703069	0.802757	0.681614	0.797845	0.617427	0.727389	0.601977	0.660773	0.723571	0.765086	0.656539	0.714607	0.699176	0.6881	0.729123	0.749961	0.685641	0.724046	0.703968	0.667898	0.666903	0.743896	0.602114	0.769491	0.656305	0.758848	0.669274	0.785115	0.655301	0.651019	0.705907	0.646005	0.672951	0.671751	0.635615	0.658304	0.590188	0.692291
842	0.771624	0.70894	0.629428	0.7533	0.759844	0.674869	0.585956	0.724138	0.741521	0.638741	0.698406	0.703366	0.802916	0.682128	0.798034	0.617587	0.727624	0.601997	0.660952	0.723822	0.765316	0.656832	0.715025	0.699493	0.688255	0.729333	0.750111	0.686055	0.724234	0.704237	0.667978	0.667304	0.74408	0.602373	0.769668	0.656424	0.759081	0.66978	0.785268	0.655594	0.65112	0.706156	0.646304	0.673092	0.671981	0.635868	0.658748	0.590439	0.692648
843	0.771908	0.709115	0.629776	0.753574	0.760056	0.675209	0.586466	0.724521	0.741723	0.639294	0.698786	0.703706	0.803129	0.68267	0.798263	0.617758	0.72788	0.60201	0.661118	0.724079	0.76552	0.657105	0.715448	0.699838	0.688468	0.729581	0.750332	0.686572	0.724482	0.704559	0.668082	0.667729	0.744317	0.602704	0.769915	0.656577	0.75937	0.670298	0.785466	0.655923	0.651263	0.706441	0.646615	0.67327	0.672252	0.636098	0.659206	0.590694	0.692996
844	0.772124	0.709294	0.63011	0.753773	0.7602	0.675441	0.586899	0.724813	0.741882	0.63979	0.699119	0.704012	0.803319	0.683128	0.798373	0.617778	0.728053	0.601989	0.661205	0.724252	0.765656	0.657314	0.715767	0.700067	0.688644	0.7298	0.750463	0.687023	0.724637	0.704833	0.668174	0.668123	0.744503	0.60297	0.770061	0.656712	0.759677	0.670828	0.785712	0.656169	0.651278	0.706688	0.646896	0.673449	0.672476	0.636275	0.659568	0.590889	0.693217
845	0.772258	0.709426	0.630396	0.753915	0.7603	0.675612	0.587273	0.725024	0.74197	0.64023	0.699382	0.704254	0.803435	0.683628	0.798462	0.617823	0.728189	0.601907	0.661283	0.724402	0.76579	0.657486	0.716074	0.700251	0.688745	0.729934	0.750527	0.6874	0.724737	0.705025	0.668175	0.668441	0.744592	0.603161	0.770132	0.656763	0.759881	0.671263	0.785842	0.65637	0.651279	0.706885	0.647129	0.673562	0.672626	0.636437	0.659913	0.591069	0.693363
846	0.772396	0.709546	0.630671	0.754058	0.760391	0.675794	0.587649	0.725225	0.742045	0.640659	0.69959	0.704442	0.803498	0.68416	0.798543	0.617892	0.728317	0.601818	0.661385	0.724557	0.765932	0.657682	0.716409	0.700463	0.688838	0.730046	0.750582	0.687734	0.724843	0.705198	0.668168	0.668754	0.744678	0.60334	0.770193	0.656791	0.760063	0.671668	0.785883	0.656583	0.65131	0.707063	0.64738	0.673678	0.672779	0.63662	0.660273	0.591263	0.693541
847	0.772593	0.709683	0.63096	0.754234	0.760496	0.676025	0.58806	0.725474	0.742168	0.641116	0.699788	0.704617	0.803558	0.684674	0.798604	0.617952	0.728459	0.601769	0.661513	0.724719	0.766069	0.657922	0.716761	0.700731	0.68899	0.730203	0.750682	0.68807	0.724995	0.705415	0.668224	0.669114	0.744836	0.60356	0.7703	0.656855	0.760302	0.672113	0.785919	0.656837	0.651376	0.707254	0.647685	0.673849	0.672997	0.636832	0.660657	0.591485	0.693823
848	0.772702	0.709764	0.631188	0.754366	0.760581	0.676217	0.588422	0.725701	0.742324	0.641589	0.700054	0.704863	0.803649	0.685119	0.798624	0.618035	0.728612	0.601711	0.66159	0.724845	0.766156	0.658057	0.717027	0.700958	0.68914	0.730358	0.750796	0.688439	0.725126	0.705617	0.668212	0.669388	0.744942	0.603769	0.77042	0.656881	0.760465	0.672511	0.786007	0.657043	0.651396	0.707444	0.647904	0.673956	0.67319	0.63698	0.661051	0.5917	0.69411
849	0.772918	0.709887	0.631442	0.754555	0.760743	0.676466	0.588827	0.725991	0.742477	0.642049	0.700348	0.705151	0.803772	0.685631	0.798717	0.618101	0.728777	0.60166	0.661731	0.725033	0.766305	0.658275	0.717307	0.7012	0.68932	0.730534	0.750949	0.68886	0.725295	0.705842	0.668243	0.669723	0.745075	0.604012	0.770571	0.656961	0.76068	0.672959	0.786165	0.657279	0.651439	0.707666	0.648148	0.674089	0.673396	0.637179	0.661467	0.591903	0.694392
850	0.773176	0.71002	0.631712	0.754728	0.760905	0.676743	0.589248	0.726287	0.742605	0.6425	0.700628	0.705427	0.803872	0.68616	0.79885	0.618157	0.728931	0.601604	0.66189	0.725242	0.766468	0.658532	0.717611	0.70144	0.689488	0.730703	0.75111	0.689299	0.725449	0.706082	0.668293	0.670097	0.745206	0.604265	0.77072	0.657055	0.760916	0.673429	0.786326	0.657514	0.651485	0.707895	0.648396	0.674232	0.67358	0.637393	0.661864	0.592077	0.694649
851	0.773333	0.710099	0.631962	0.754789	0.760961	0.676977	0.589624	0.726498	0.742709	0.642957	0.700871	0.705651	0.803904	0.686608	0.798943	0.618236	0.729045	0.601534	0.661982	0.72539	0.76656	0.658709	0.717915	0.701656	0.689603	0.730842	0.75123	0.689709	0.725523	0.706313	0.6683	0.670426	0.745281	0.604483	0.770828	0.657094	0.761098	0.673853	0.786415	0.657698	0.651495	0.708093	0.648596	0.674339	0.673706	0.63755	0.662208	0.592223	0.694878
852	0.773534	0.710224	0.632267	0.754983	0.761084	0.677209	0.59005	0.726686	0.74288	0.64341	0.701181	0.705926	0.804	0.687106	0.799037	0.618339	0.729126	0.601515	0.662097	0.725549	0.766711	0.658917	0.71824	0.701956	0.689783	0.731029	0.751327	0.690119	0.725678	0.706545	0.668363	0.670767	0.74539	0.604712	0.770948	0.657174	0.761319	0.674295	0.786533	0.657944	0.651564	0.708304	0.648859	0.674498	0.673904	0.637777	0.662616	0.592467	0.695123
853	0.773755	0.710373	0.632561	0.755173	0.761184	0.677424	0.590456	0.726891	0.74305	0.643831	0.701479	0.706196	0.804138	0.687607	0.799152	0.618481	0.729249	0.601527	0.662212	0.725725	0.766876	0.659101	0.718571	0.70224	0.689976	0.731195	0.751451	0.690546	0.725835	0.706777	0.668433	0.671109	0.745534	0.604952	0.771097	0.657286	0.761561	0.67477	0.786681	0.65821	0.651672	0.708536	0.649093	0.67466	0.674106	0.637996	0.663024	0.592721	0.695391
854	0.773974	0.71051	0.632838	0.75535	0.761279	0.677648	0.590853	0.727132	0.74318	0.644254	0.701757	0.706446	0.804272	0.688103	0.799282	0.61863	0.729424	0.601528	0.662324	0.725916	0.767033	0.659278	0.718901	0.702485	0.690147	0.73135	0.751612	0.690981	0.72599	0.707012	0.668494	0.671458	0.745684	0.605199	0.771257	0.65739	0.761796	0.67525	0.786845	0.658456	0.651739	0.708781	0.649298	0.674816	0.674308	0.638192	0.663411	0.592953	0.695672
855	0.774186	0.710607	0.633134	0.755601	0.761456	0.677924	0.5913	0.727404	0.743276	0.644742	0.702066	0.706702	0.804363	0.688624	0.799412	0.618739	0.729612	0.601483	0.662446	0.72611	0.76719	0.659514	0.719235	0.702742	0.690291	0.731557	0.751785	0.691399	0.72619	0.707251	0.668557	0.671828	0.745799	0.605452	0.771387	0.657441	0.761998	0.675684	0.787001	0.658665	0.651688	0.709023	0.649546	0.674991	0.674547	0.638405	0.663791	0.593178	0.695941
856	0.774422	0.710777	0.633444	0.755834	0.761617	0.67815	0.591705	0.727692	0.743457	0.645242	0.702386	0.70702	0.804531	0.689166	0.799554	0.61884	0.729795	0.601481	0.662621	0.726308	0.767385	0.659773	0.71963	0.703038	0.690479	0.73177	0.751938	0.691791	0.72636	0.707498	0.668612	0.672186	0.745944	0.605731	0.771552	0.657501	0.762219	0.676126	0.787155	0.658952	0.651773	0.709286	0.649858	0.675194	0.674794	0.638631	0.664166	0.593408	0.696186
857	0.774655	0.710973	0.633767	0.756059	0.761773	0.678389	0.592104	0.727944	0.74363	0.645716	0.702678	0.707321	0.804702	0.689675	0.799698	0.618978	0.729988	0.601494	0.662781	0.726475	0.767551	0.660024	0.720014	0.703334	0.690685	0.731957	0.752073	0.692196	0.726538	0.707726	0.668675	0.672547	0.746073	0.606026	0.771734	0.657589	0.762451	0.676586	0.787316	0.659234	0.651899	0.709548	0.650176	0.675402	0.675031	0.638868	0.66455	0.593648	0.696463
858	0.774854	0.711135	0.634068	0.756271	0.761919	0.678641	0.592503	0.728152	0.743746	0.646152	0.702933	0.707561	0.804814	0.690134	0.799814	0.619121	0.730159	0.601478	0.662882	0.7266	0.767652	0.660234	0.720338	0.70359	0.690859	0.732104	0.752179	0.692587	0.726706	0.707926	0.668733	0.672895	0.74616	0.606293	0.771885	0.657689	0.762665	0.67704	0.787474	0.659463	0.651984	0.709783	0.65046	0.67558	0.675242	0.639094	0.664928	0.593885	0.696767
859	0.775	0.711216	0.634294	0.756437	0.762028	0.678821	0.592861	0.72836	0.743842	0.646576	0.703174	0.707761	0.804854	0.690583	0.799867	0.619167	0.73023	0.6014	0.662929	0.726715	0.767709	0.660381	0.720602	0.70379	0.690956	0.732225	0.752235	0.692874	0.726779	0.708114	0.66874	0.673168	0.746221	0.60647	0.771939	0.657755	0.762821	0.677429	0.787604	0.659662	0.652022	0.70997	0.650716	0.675697	0.675414	0.639269	0.66526	0.594086	0.697015
860	0.775197	0.711347	0.634551	0.756614	0.762208	0.679016	0.593227	0.728632	0.743969	0.647042	0.703466	0.708032	0.804966	0.691085	0.800022	0.61929	0.730399	0.601397	0.663088	0.726908	0.767881	0.660603	0.720924	0.704053	0.691115	0.732395	0.752368	0.693268	0.726908	0.708324	0.668815	0.673437	0.746328	0.606694	0.77204	0.657875	0.762981	0.677846	0.787768	0.659873	0.652059	0.710191	0.650954	0.675847	0.675592	0.63947	0.665642	0.594346	0.697304
861	0.775402	0.711501	0.634859	0.756806	0.762393	0.679227	0.593597	0.728907	0.74411	0.64753	0.703777	0.708342	0.805124	0.6916	0.80023	0.619485	0.730645	0.601454	0.663303	0.727156	0.768099	0.660865	0.721294	0.704359	0.691315	0.732601	0.75257	0.693724	0.727095	0.708545	0.668911	0.673755	0.746479	0.60696	0.772187	0.657992	0.763166	0.678261	0.787934	0.660146	0.652138	0.71043	0.651217	0.676019	0.675777	0.639691	0.66603	0.594568	0.697601
862	0.775571	0.711637	0.635188	0.756994	0.762517	0.67946	0.59397	0.729151	0.744254	0.648012	0.704076	0.708644	0.80528	0.692081	0.800398	0.619686	0.730886	0.601502	0.663488	0.727385	0.768269	0.661101	0.721649	0.704649	0.691502	0.7328	0.752777	0.694155	0.727289	0.708771	0.668988	0.674128	0.74664	0.607243	0.772344	0.658069	0.763376	0.678643	0.788076	0.660466	0.65225	0.710664	0.651513	0.676183	0.675968	0.639906	0.666389	0.594712	0.697871
863	0.775713	0.711748	0.635444	0.757145	0.762591	0.679761	0.594375	0.729433	0.744438	0.648482	0.704377	0.708925	0.805421	0.692505	0.80044	0.61978	0.731025	0.601435	0.66359	0.72748	0.768348	0.661256	0.721885	0.704865	0.691619	0.732924	0.752881	0.694508	0.72741	0.709025	0.669071	0.674495	0.74676	0.607533	0.772469	0.658163	0.76358	0.678993	0.788217	0.660705	0.652304	0.710892	0.65178	0.676308	0.676173	0.6401	0.666741	0.594911	0.698118
864	0.775796	0.711823	0.63568	0.757242	0.76263	0.679953	0.594689	0.729603	0.744513	0.648855	0.704561	0.709105	0.805447	0.692875	0.800401	0.619807	0.731097	0.60136	0.663637	0.727556	0.768358	0.661388	0.722099	0.705009	0.691657	0.732987	0.75293	0.69475	0.727459	0.709181	0.669061	0.674759	0.746792	0.607753	0.772518	0.658221	0.763765	0.679338	0.788328	0.660874	0.652284	0.711057	0.652021	0.676435	0.676324	0.640277	0.667054	0.595106	0.698326
865	0.775901	0.711915	0.635933	0.757344	0.762684	0.680105	0.594993	0.729752	0.744577	0.649213	0.704739	0.70928	0.805469	0.693269	0.80039	0.619851	0.73117	0.601286	0.663703	0.727686	0.768419	0.661549	0.722363	0.705144	0.691711	0.733077	0.752995	0.695004	0.727526	0.709313	0.669043	0.675011	0.746826	0.607925	0.772558	0.658289	0.763935	0.679706	0.788398	0.661062	0.652267	0.71122	0.652243	0.676576	0.676453	0.64047	0.667371	0.59531	0.698538
866	0.77609	0.712065	0.636228	0.757508	0.762798	0.680319	0.59538	0.729983	0.744738	0.649643	0.705019	0.709545	0.805602	0.69374	0.80048	0.619978	0.731305	0.601226	0.663842	0.727892	0.7686	0.661768	0.722708	0.705335	0.691863	0.733258	0.75313	0.695376	0.727683	0.709514	0.669113	0.675348	0.746949	0.608107	0.772671	0.658407	0.764109	0.680118	0.788456	0.661333	0.65233	0.711449	0.652471	0.676739	0.676611	0.640707	0.667741	0.595551	0.698793
867	0.776298	0.712225	0.636575	0.757733	0.763001	0.680581	0.595808	0.730235	0.744942	0.650125	0.705325	0.709858	0.8058	0.694215	0.800599	0.620198	0.731529	0.601287	0.664002	0.728098	0.768774	0.662035	0.723084	0.705614	0.69206	0.733481	0.753341	0.695789	0.72789	0.709778	0.669234	0.675711	0.747123	0.608387	0.772884	0.658521	0.764347	0.680564	0.788634	0.661611	0.65247	0.711742	0.652776	0.676944	0.676816	0.640992	0.668176	0.59585	0.69907
868	0.776466	0.712343	0.636874	0.757892	0.763132	0.680799	0.596183	0.730472	0.745092	0.650569	0.70556	0.710083	0.805879	0.694653	0.800653	0.620285	0.731679	0.601321	0.66414	0.728247	0.768891	0.662239	0.723396	0.705861	0.692225	0.733633	0.753498	0.696163	0.728021	0.70992	0.669299	0.676025	0.747238	0.608624	0.773018	0.658632	0.764549	0.680983	0.788782	0.661822	0.65256	0.711905	0.653043	0.677133	0.676993	0.641204	0.668539	0.596076	0.699317
869	0.776628	0.712449	0.637147	0.758033	0.763236	0.681029	0.596558	0.730736	0.74521	0.650993	0.705769	0.710273	0.805907	0.695096	0.800701	0.620335	0.731797	0.601332	0.664287	0.728396	0.769001	0.662419	0.723665	0.706093	0.69238	0.733762	0.753633	0.696525	0.728134	0.71003	0.669342	0.676322	0.747331	0.608849	0.773127	0.658756	0.764728	0.681379	0.7889	0.662029	0.652629	0.712028	0.653302	0.67734	0.677191	0.641387	0.66887	0.596267	0.699548
870	0.776839	0.712589	0.63745	0.75824	0.763401	0.681341	0.597011	0.731069	0.745364	0.651453	0.706038	0.710542	0.806025	0.695592	0.80084	0.620519	0.731984	0.601376	0.664485	0.728622	0.769176	0.662658	0.723954	0.706362	0.692575	0.733952	0.753821	0.696931	0.728319	0.710264	0.669442	0.676661	0.747482	0.609136	0.77332	0.65891	0.764936	0.681787	0.789049	0.662319	0.652756	0.712264	0.653617	0.67761	0.677476	0.641631	0.66926	0.596517	0.699809
871	0.777064	0.712727	0.637757	0.758391	0.763536	0.681617	0.597453	0.731371	0.745557	0.651929	0.706366	0.710878	0.806182	0.696082	0.801032	0.62073	0.732204	0.601457	0.664708	0.72886	0.769377	0.662935	0.724279	0.706632	0.692776	0.734154	0.754022	0.697344	0.728442	0.710524	0.669595	0.677011	0.747654	0.609444	0.773514	0.659077	0.765183	0.682242	0.789259	0.662617	0.65294	0.712498	0.653919	0.677841	0.677747	0.641915	0.669692	0.596813	0.700144
872	0.777242	0.712842	0.638042	0.758528	0.763637	0.681822	0.59785	0.731596	0.745689	0.65236	0.706638	0.711153	0.806299	0.696537	0.801171	0.620909	0.732334	0.601518	0.664869	0.729025	0.76951	0.66318	0.724579	0.706876	0.692936	0.734306	0.754176	0.697717	0.728566	0.710748	0.669694	0.677334	0.747799	0.609718	0.773675	0.659189	0.765367	0.682652	0.789416	0.66288	0.653036	0.712706	0.654163	0.678004	0.67793	0.6421	0.670077	0.59706	0.700438
873	0.777398	0.712959	0.638297	0.758683	0.76373	0.682001	0.598209	0.73176	0.745794	0.652774	0.706866	0.711381	0.806388	0.696977	0.801255	0.621059	0.732425	0.601551	0.66499	0.729149	0.769596	0.66338	0.724853	0.707107	0.693081	0.734413	0.754314	0.698074	0.728696	0.710937	0.669748	0.677642	0.747917	0.609965	0.773816	0.659279	0.765525	0.683031	0.789541	0.663114	0.653079	0.712908	0.654391	0.678147	0.67807	0.642222	0.670419	0.59727	0.700681
874	0.777593	0.713115	0.638534	0.758878	0.763859	0.682231	0.598557	0.731922	0.745959	0.653237	0.707127	0.711648	0.806507	0.697438	0.801341	0.621222	0.73261	0.601579	0.665145	0.729321	0.769719	0.663566	0.725137	0.707351	0.693263	0.734525	0.75451	0.698462	0.728807	0.711128	0.669822	0.677966	0.74803	0.610225	0.773967	0.659423	0.765752	0.683445	0.789716	0.663351	0.653189	0.713142	0.654678	0.678349	0.678268	0.642414	0.670778	0.59751	0.700933
875	0.777764	0.713218	0.638797	0.759103	0.764042	0.682446	0.598904	0.732137	0.746041	0.653667	0.707376	0.711905	0.806593	0.697864	0.801387	0.621381	0.732782	0.601613	0.665272	0.729473	0.769817	0.663746	0.725421	0.70758	0.693397	0.734657	0.754685	0.698799	0.728926	0.711299	0.669838	0.678241	0.748084	0.610479	0.774053	0.659542	0.765922	0.683824	0.789853	0.663593	0.653275	0.713362	0.654924	0.678529	0.678449	0.642638	0.671134	0.597753	0.701211
876	0.77793	0.71334	0.639081	0.75932	0.764217	0.682668	0.599286	0.732378	0.746144	0.65408	0.707662	0.712201	0.806731	0.698296	0.801465	0.621541	0.732935	0.601645	0.66542	0.729642	0.76996	0.663928	0.725743	0.707798	0.693538	0.734807	0.754841	0.699141	0.729055	0.711508	0.669914	0.678557	0.748151	0.610746	0.774171	0.659659	0.766097	0.684208	0.789998	0.663852	0.653314	0.713591	0.655171	0.678716	0.678655	0.642878	0.671507	0.598015	0.701487
877	0.778106	0.713506	0.63938	0.759525	0.764369	0.682919	0.599708	0.732625	0.746302	0.654488	0.707958	0.712524	0.806891	0.698748	0.801579	0.621712	0.733081	0.60169	0.665578	0.729814	0.770121	0.664124	0.7261	0.708035	0.693721	0.734982	0.754998	0.699519	0.7292	0.711745	0.670052	0.678912	0.748264	0.611029	0.774342	0.659768	0.766292	0.684605	0.790165	0.664105	0.653348	0.713832	0.655436	0.678927	0.678897	0.643126	0.671901	0.598286	0.701747
878	0.778294	0.713681	0.639689	0.759744	0.764533	0.683211	0.600137	0.732872	0.746466	0.654893	0.708186	0.712807	0.806954	0.699196	0.801676	0.621908	0.733244	0.601778	0.665698	0.729944	0.7702	0.664347	0.726456	0.708328	0.69394	0.73519	0.755178	0.699924	0.729368	0.711949	0.670148	0.679222	0.7484	0.611314	0.774501	0.659845	0.766463	0.684996	0.790327	0.664316	0.653457	0.714072	0.655703	0.679159	0.679149	0.643379	0.672301	0.598537	0.701997
879	0.778498	0.713846	0.640003	0.759955	0.764661	0.683475	0.600536	0.733134	0.74664	0.655358	0.708466	0.713094	0.807088	0.699669	0.801822	0.622154	0.733459	0.601906	0.66593	0.73017	0.770375	0.664576	0.726816	0.708583	0.69412	0.735334	0.755322	0.700314	0.729543	0.712173	0.670264	0.679565	0.748545	0.611605	0.774631	0.659989	0.766621	0.685414	0.790514	0.664578	0.653626	0.7143	0.656001	0.679395	0.67938	0.643672	0.67267	0.598794	0.702283
880	0.778709	0.713982	0.640302	0.760104	0.764792	0.683724	0.600931	0.733382	0.746748	0.655776	0.70872	0.713341	0.8072	0.700108	0.801968	0.622382	0.733682	0.602016	0.666153	0.730391	0.770523	0.664812	0.727106	0.708831	0.69429	0.735465	0.755482	0.700672	0.729684	0.712386	0.670347	0.679867	0.748662	0.611884	0.774719	0.660123	0.766753	0.685794	0.790667	0.664847	0.653769	0.71451	0.656289	0.679584	0.679574	0.643923	0.67297	0.599053	0.702564
881	0.778876	0.71409	0.640587	0.760206	0.764931	0.683955	0.601324	0.733612	0.746827	0.65615	0.708938	0.713572	0.807274	0.700517	0.802051	0.622552	0.733855	0.60208	0.666304	0.730554	0.770604	0.665041	0.727351	0.709076	0.69445	0.735602	0.755662	0.700996	0.729785	0.71258	0.670393	0.680114	0.748759	0.612159	0.774795	0.660232	0.766902	0.686132	0.79079	0.665083	0.653857	0.71472	0.656565	0.67974	0.679748	0.644128	0.673243	0.599318	0.70283
882	0.778915	0.714203	0.64089	0.760365	0.765028	0.68413	0.601675	0.733853	0.747049	0.656626	0.709228	0.713895	0.807433	0.700993	0.802034	0.622683	0.733933	0.602121	0.666447	0.730715	0.77074	0.665237	0.727701	0.709268	0.694559	0.735699	0.755792	0.701306	0.729893	0.712791	0.670478	0.680387	0.748901	0.612477	0.77493	0.660406	0.767163	0.686508	0.790971	0.665274	0.653949	0.714973	0.656885	0.679958	0.679951	0.644394	0.673628	0.599606	0.70312
883	0.779115	0.714447	0.641245	0.760611	0.765215	0.68441	0.602125	0.734149	0.747284	0.657088	0.70956	0.714244	0.807613	0.701488	0.802097	0.622907	0.734158	0.602255	0.666665	0.730946	0.770907	0.665523	0.728087	0.709533	0.694713	0.735869	0.755994	0.701719	0.730074	0.713047	0.670644	0.680757	0.749101	0.612816	0.775159	0.660578	0.767384	0.686895	0.791065	0.665544	0.654097	0.71522	0.657219	0.680176	0.680175	0.64468	0.674072	0.599941	0.703484
884	0.779358	0.714675	0.641567	0.760857	0.765396	0.684709	0.602563	0.734418	0.747453	0.657507	0.709853	0.714575	0.807783	0.701956	0.802196	0.623143	0.734396	0.602371	0.666886	0.731162	0.771063	0.665804	0.728416	0.709803	0.694876	0.736075	0.756221	0.702124	0.730263	0.713274	0.670789	0.68112	0.749264	0.613123	0.775352	0.660748	0.767588	0.687268	0.791177	0.665833	0.654249	0.715471	0.657547	0.680405	0.680411	0.644955	0.674475	0.600255	0.703807
885	0.779537	0.714801	0.641828	0.761046	0.765516	0.684959	0.602918	0.734628	0.747547	0.657906	0.710088	0.714868	0.807908	0.702357	0.802283	0.623337	0.734544	0.602406	0.667062	0.731312	0.771197	0.666022	0.728675	0.710018	0.695032	0.73627	0.756425	0.702445	0.730426	0.713444	0.67087	0.681411	0.749345	0.613384	0.775446	0.660927	0.767806	0.687631	0.791373	0.666096	0.654373	0.715729	0.657866	0.680651	0.680651	0.645208	0.674808	0.600501	0.704045
886	0.77972	0.714951	0.642135	0.761218	0.765668	0.68522	0.603284	0.734874	0.747652	0.658356	0.710368	0.715154	0.807946	0.702674	0.802392	0.623556	0.734696	0.602458	0.667254	0.731469	0.771365	0.66627	0.728992	0.710211	0.695255	0.736448	0.756617	0.702754	0.730623	0.713646	0.670995	0.681705	0.749414	0.61367	0.775563	0.661121	0.768021	0.68803	0.791571	0.66638	0.65452	0.715953	0.658192	0.680895	0.680879	0.645456	0.67519	0.600706	0.704327
887	0.779906	0.715123	0.64244	0.761429	0.765845	0.685448	0.603617	0.735131	0.747814	0.658819	0.710606	0.715465	0.808047	0.703071	0.802497	0.62376	0.734885	0.602545	0.667455	0.731639	0.771518	0.666494	0.729308	0.710429	0.695462	0.736631	0.756847	0.703136	0.730811	0.713816	0.671124	0.682029	0.749542	0.613982	0.775725	0.661315	0.768241	0.688427	0.791756	0.666664	0.654677	0.716202	0.658491	0.681156	0.681084	0.64573	0.675594	0.60098	0.704605
888	0.780099	0.715275	0.642756	0.761649	0.766047	0.685676	0.603969	0.735384	0.748004	0.659255	0.710832	0.715719	0.808189	0.703525	0.802623	0.623977	0.735117	0.602654	0.667676	0.731855	0.771689	0.666736	0.729647	0.710678	0.69564	0.736812	0.757091	0.703546	0.730978	0.713993	0.671277	0.682368	0.749702	0.614297	0.775929	0.661504	0.768436	0.688823	0.791947	0.66696	0.654851	0.716403	0.65878	0.681421	0.681281	0.646004	0.675982	0.601277	0.704874
889	0.780295	0.71538	0.643092	0.761834	0.766254	0.685945	0.604381	0.735638	0.748185	0.659662	0.711094	0.715906	0.808336	0.703971	0.802786	0.624219	0.735363	0.602775	0.667908	0.73211	0.771892	0.667018	0.730003	0.71095	0.695814	0.736983	0.757323	0.703929	0.731124	0.714214	0.671463	0.682706	0.749857	0.614599	0.776153	0.661693	0.768599	0.689223	0.792156	0.667266	0.655036	0.716532	0.659091	0.681682	0.681504	0.64626	0.676336	0.601547	0.705154
890	0.780478	0.715482	0.643427	0.761955	0.766386	0.686269	0.604805	0.735947	0.748381	0.660129	0.711406	0.716265	0.808557	0.704404	0.802938	0.6244	0.735564	0.60294	0.668087	0.732319	0.772062	0.667266	0.730249	0.711237	0.696048	0.737166	0.757584	0.704309	0.731249	0.714454	0.671646	0.683073	0.750029	0.614913	0.77635	0.661902	0.768817	0.689624	0.792352	0.667542	0.65517	0.716784	0.659453	0.681979	0.6818	0.646551	0.6767	0.601846	0.705506
891	0.780654	0.715655	0.643729	0.762123	0.766539	0.686545	0.605202	0.736168	0.74856	0.660566	0.711664	0.71659	0.808714	0.704844	0.803038	0.624593	0.735697	0.603085	0.668275	0.732468	0.772173	0.667493	0.730517	0.711478	0.696228	0.737314	0.757723	0.704635	0.731347	0.714667	0.671774	0.683386	0.750188	0.615221	0.77651	0.662073	0.769007	0.689982	0.792505	0.667809	0.655309	0.717016	0.65977	0.682239	0.682079	0.646831	0.677052	0.602113	0.705779
892	0.780821	0.715835	0.644034	0.762378	0.766738	0.686803	0.605591	0.736361	0.748721	0.660987	0.71192	0.716891	0.808844	0.705283	0.803123	0.624818	0.735838	0.603217	0.668493	0.732629	0.772291	0.667734	0.730851	0.711707	0.696386	0.737426	0.757839	0.704955	0.731456	0.714877	0.671903	0.683697	0.750346	0.615536	0.776668	0.662239	0.769191	0.690343	0.792656	0.668081	0.655472	0.717234	0.660058	0.682484	0.682321	0.647114	0.677421	0.602379	0.706026
893	0.780978	0.715954	0.644369	0.762688	0.76697	0.687089	0.60599	0.73661	0.748861	0.661419	0.712229	0.717218	0.808996	0.705705	0.803236	0.62507	0.736046	0.603363	0.668727	0.732853	0.772468	0.668002	0.731229	0.711966	0.696577	0.737531	0.758059	0.705322	0.731612	0.715108	0.672088	0.684057	0.750498	0.61586	0.776855	0.662436	0.769397	0.690743	0.79284	0.668359	0.65565	0.717475	0.660361	0.682747	0.682537	0.6474	0.677816	0.602682	0.70633
894	0.781126	0.716115	0.644622	0.762886	0.767178	0.687334	0.606349	0.73682	0.748925	0.661794	0.712455	0.717468	0.809025	0.706112	0.803329	0.625316	0.736176	0.603502	0.668901	0.732996	0.772592	0.668205	0.731507	0.712197	0.696748	0.737696	0.758285	0.705697	0.731821	0.71528	0.672219	0.684349	0.750536	0.616139	0.777026	0.662576	0.769531	0.691062	0.79296	0.668588	0.655786	0.717688	0.660663	0.682972	0.682746	0.647566	0.678131	0.602972	0.706591
895	0.781314	0.716303	0.644855	0.763099	0.767339	0.687613	0.60673	0.737077	0.749053	0.662204	0.712714	0.717768	0.809141	0.706545	0.803452	0.625579	0.736375	0.603669	0.669112	0.733167	0.772685	0.668444	0.731797	0.712475	0.696963	0.737881	0.758491	0.706073	0.732015	0.715481	0.672349	0.684645	0.750648	0.616444	0.777193	0.66279	0.769743	0.691453	0.793166	0.66887	0.655974	0.717933	0.660978	0.683217	0.682996	0.647784	0.678493	0.603285	0.706914
896	0.78152	0.716505	0.645143	0.763349	0.76749	0.687909	0.607131	0.737357	0.749269	0.662669	0.713029	0.718122	0.809334	0.706984	0.803593	0.625853	0.736631	0.603856	0.669373	0.733408	0.772821	0.66875	0.732156	0.712766	0.6972	0.738058	0.758688	0.706437	0.732185	0.715717	0.672488	0.684972	0.750837	0.616795	0.777367	0.663063	0.769972	0.691889	0.793426	0.669216	0.65617	0.718216	0.661323	0.683489	0.68327	0.648097	0.678927	0.603645	0.7073
897	0.781702	0.716707	0.645521	0.763598	0.767675	0.688178	0.607527	0.737607	0.749508	0.663144	0.713358	0.718469	0.809494	0.707399	0.803725	0.626129	0.73687	0.604044	0.669641	0.733697	0.773057	0.669088	0.732585	0.713014	0.697417	0.738224	0.758906	0.706788	0.732356	0.715946	0.672625	0.685319	0.751009	0.617168	0.777547	0.663305	0.770101	0.692271	0.793631	0.669569	0.656298	0.718502	0.661681	0.683762	0.683517	0.648453	0.679384	0.604043	0.707692
898	0.781907	0.716886	0.645814	0.763792	0.767835	0.688478	0.607947	0.737893	0.749616	0.663486	0.713586	0.718715	0.809573	0.70783	0.803913	0.62646	0.737138	0.604279	0.669814	0.733908	0.773264	0.669336	0.732974	0.713322	0.697705	0.738455	0.759155	0.707207	0.732579	0.716115	0.672769	0.685619	0.751109	0.617482	0.777675	0.66345	0.770257	0.692604	0.793759	0.669776	0.656458	0.71871	0.661877	0.683987	0.683698	0.648734	0.679759	0.604355	0.708013
899	0.782043	0.717048	0.646103	0.763954	0.768011	0.688769	0.608359	0.738182	0.749786	0.663832	0.713865	0.719036	0.809729	0.708277	0.804008	0.626724	0.7373	0.604436	0.669972	0.734046	0.773392	0.669506	0.733239	0.713593	0.697903	0.738634	0.759378	0.707575	0.73275	0.716312	0.672949	0.685923	0.751237	0.617813	0.777826	0.663591	0.77045	0.692949	0.793957	0.66999	0.656631	0.718966	0.662142	0.684298	0.683957	0.649	0.680065	0.604631	0.708283
900	0.782158	0.717202	0.646395	0.764096	0.768182	0.689033	0.608729	0.738412	0.750004	0.664216	0.714192	0.719406	0.809925	0.708702	0.804007	0.626925	0.737394	0.604537	0.670144	0.734148	0.773469	0.669655	0.733438	0.713808	0.698036	0.738763	0.759575	0.707873	0.732863	0.716519	0.673112	0.686233	0.751374	0.618141	0.77799	0.663753	0.770646	0.693309	0.794147	0.670233	0.656781	0.719238	0.662482	0.684626	0.68426	0.649256	0.680323	0.604913	0.708545
901	0.782362	0.71736	0.64666	0.764239	0.768309	0.689273	0.609047	0.738553	0.750151	0.664605	0.714471	0.719691	0.810028	0.709064	0.804013	0.627151	0.737558	0.604691	0.67033	0.734279	0.773576	0.66986	0.733709	0.714009	0.69823	0.738922	0.759786	0.70816	0.732986	0.716676	0.673188	0.686519	0.751447	0.618412	0.778119	0.663917	0.770807	0.693661	0.794179	0.670455	0.65689	0.719423	0.662771	0.684822	0.68448	0.649484	0.680573	0.605219	0.708837
902	0.782542	0.717521	0.64701	0.764496	0.768489	0.689492	0.60944	0.738787	0.750324	0.665014	0.714748	0.72003	0.810178	0.709465	0.804142	0.627424	0.737782	0.604888	0.670593	0.734556	0.773793	0.670176	0.734079	0.714274	0.69847	0.739096	0.760053	0.70853	0.733179	0.716889	0.673315	0.686797	0.751595	0.618756	0.778336	0.664162	0.77105	0.694037	0.794376	0.670747	0.657092	0.719678	0.663107	0.6851	0.684685	0.649748	0.680941	0.605519	0.709098
903	0.782738	0.717721	0.647386	0.764784	0.768746	0.689761	0.609893	0.739125	0.750574	0.665491	0.715078	0.720404	0.810374	0.709903	0.804286	0.627715	0.738029	0.605101	0.670867	0.734841	0.774019	0.670486	0.73447	0.714573	0.698658	0.739279	0.760323	0.708927	0.733391	0.717158	0.673505	0.687081	0.751791	0.619148	0.778587	0.664434	0.771321	0.694435	0.794651	0.671064	0.657348	0.720002	0.663492	0.685426	0.684923	0.650056	0.681353	0.605846	0.709427
904	0.782951	0.717941	0.647748	0.765041	0.769008	0.690055	0.61034	0.739476	0.750848	0.66598	0.715431	0.720764	0.810544	0.710346	0.804394	0.627999	0.73826	0.60531	0.671116	0.735076	0.774197	0.670743	0.734818	0.71486	0.698801	0.739457	0.760573	0.709302	0.733576	0.717441	0.67372	0.687385	0.751991	0.619546	0.778829	0.664682	0.771562	0.694804	0.794902	0.671365	0.657599	0.720323	0.663853	0.685742	0.685182	0.650375	0.681764	0.606192	0.709822
905	0.78314	0.718125	0.648084	0.765251	0.769161	0.690291	0.610709	0.739704	0.751024	0.666367	0.715717	0.721059	0.810592	0.710751	0.804487	0.628263	0.738449	0.605512	0.671343	0.735291	0.77433	0.670971	0.735096	0.715086	0.698994	0.739619	0.760812	0.709622	0.733712	0.717666	0.673895	0.687712	0.752157	0.619911	0.779042	0.664877	0.77173	0.695079	0.795064	0.671635	0.657798	0.720554	0.664104	0.686001	0.685412	0.650661	0.682165	0.606516	0.710189
906	0.783295	0.718277	0.648372	0.765414	0.769336	0.690529	0.61106	0.739878	0.751145	0.666732	0.715967	0.721336	0.810666	0.711134	0.804602	0.628493	0.738627	0.605692	0.671542	0.735465	0.774441	0.671208	0.735392	0.715237	0.699174	0.739765	0.761031	0.709854	0.733849	0.71776	0.674023	0.687995	0.752274	0.620222	0.779167	0.665041	0.771854	0.695389	0.795188	0.671883	0.65799	0.720819	0.664432	0.686272	0.685687	0.650937	0.682525	0.606835	0.710463
907	0.783496	0.718474	0.648693	0.76564	0.769557	0.690833	0.611494	0.740155	0.751302	0.667172	0.716212	0.721701	0.810832	0.711509	0.80476	0.628769	0.738865	0.605912	0.671816	0.735709	0.774643	0.671535	0.735782	0.715462	0.699418	0.739972	0.761312	0.710183	0.734075	0.717898	0.674217	0.688336	0.752441	0.620577	0.779358	0.665274	0.772064	0.695772	0.795372	0.672194	0.658236	0.721068	0.664787	0.686577	0.685979	0.651261	0.682911	0.607169	0.710744
908	0.783739	0.718685	0.64906	0.765904	0.769794	0.691186	0.611993	0.740521	0.751515	0.667679	0.716483	0.722102	0.811071	0.711909	0.804943	0.629103	0.739155	0.606156	0.672153	0.736016	0.774928	0.67192	0.73621	0.715771	0.699714	0.740207	0.761644	0.710613	0.734345	0.718143	0.674473	0.688742	0.752682	0.620991	0.779639	0.665581	0.772364	0.696205	0.795637	0.672558	0.658505	0.721288	0.665137	0.686914	0.686269	0.651614	0.683334	0.60752	0.711075
909	0.783931	0.718792	0.649412	0.766062	0.769989	0.691501	0.612432	0.740798	0.751728	0.668142	0.716805	0.722353	0.811289	0.712372	0.805107	0.629436	0.739412	0.606341	0.672424	0.736255	0.775158	0.672229	0.736504	0.716034	0.699955	0.740344	0.761923	0.710962	0.7345	0.718411	0.674677	0.689118	0.75293	0.621383	0.779887	0.665865	0.772626	0.696615	0.795924	0.672871	0.658693	0.721531	0.665495	0.687274	0.686567	0.651917	0.683739	0.607867	0.711427
910	0.784184	0.719003	0.649825	0.766328	0.770228	0.691845	0.612849	0.741134	0.752007	0.668637	0.717189	0.722723	0.811542	0.712852	0.805306	0.629832	0.739605	0.606638	0.672709	0.736502	0.775367	0.672545	0.736741	0.716371	0.700232	0.740635	0.762293	0.711419	0.734717	0.718682	0.674935	0.689496	0.753166	0.621789	0.780169	0.666155	0.772892	0.697038	0.79619	0.673257	0.65897	0.721859	0.665911	0.687707	0.686945	0.652288	0.684177	0.608153	0.711799
911	0.784433	0.719256	0.650194	0.766667	0.770514	0.692183	0.613216	0.741381	0.752269	0.669112	0.717563	0.723128	0.811764	0.713297	0.805491	0.630207	0.739799	0.6069	0.67301	0.736766	0.775571	0.672856	0.73703	0.716695	0.700507	0.740842	0.762604	0.711855	0.734912	0.718928	0.675186	0.68986	0.753393	0.622183	0.78043	0.666411	0.773133	0.697432	0.796447	0.673609	0.659246	0.722192	0.666314	0.688099	0.687287	0.652658	0.684613	0.60847	0.71218
912	0.784654	0.719489	0.650493	0.767017	0.770828	0.6925	0.613564	0.74154	0.752461	0.66956	0.717893	0.723509	0.811937	0.713715	0.805636	0.630516	0.740024	0.607082	0.673313	0.737018	0.775774	0.673151	0.737402	0.716981	0.700775	0.740929	0.762841	0.71222	0.735077	0.719165	0.675406	0.690213	0.753594	0.622546	0.780651	0.666644	0.773355	0.697793	0.796697	0.673891	0.659477	0.722492	0.666672	0.688413	0.687554	0.652999	0.685043	0.608862	0.712579
913	0.784897	0.719704	0.650827	0.767333	0.771142	0.692819	0.614	0.741835	0.752595	0.670042	0.718212	0.723903	0.812117	0.714179	0.80577	0.630792	0.74024	0.607323	0.673596	0.737208	0.775966	0.673444	0.737775	0.717309	0.701087	0.741194	0.76319	0.71262	0.735343	0.719444	0.67565	0.690578	0.753722	0.622876	0.78088	0.666939	0.773606	0.698175	0.796917	0.6742	0.659723	0.722797	0.667032	0.688754	0.68784	0.653369	0.68552	0.609279	0.713019
914	0.785089	0.719881	0.651166	0.767538	0.771329	0.693081	0.614411	0.742114	0.752734	0.67044	0.718493	0.724182	0.812251	0.714589	0.805903	0.63099	0.740484	0.607582	0.673828	0.737362	0.776064	0.673687	0.738072	0.717557	0.7013	0.741358	0.763418	0.712939	0.735531	0.719621	0.675823	0.69086	0.7538	0.623159	0.781077	0.667188	0.773808	0.698506	0.797102	0.674487	0.65995	0.723032	0.667364	0.689081	0.688122	0.653643	0.685844	0.609603	0.713308
915	0.785271	0.720048	0.651493	0.767717	0.771495	0.693352	0.614799	0.74238	0.752894	0.670822	0.718768	0.724459	0.812381	0.714976	0.806048	0.631236	0.740719	0.607826	0.674089	0.737587	0.7762	0.674001	0.738428	0.71778	0.701477	0.741494	0.763552	0.713223	0.735655	0.719772	0.675992	0.691139	0.753912	0.623463	0.781244	0.667418	0.773959	0.698846	0.797286	0.674812	0.660215	0.723248	0.667676	0.689369	0.688374	0.653925	0.686199	0.609939	0.713642
916	0.78547	0.720244	0.651823	0.767945	0.771719	0.693683	0.615198	0.742669	0.75308	0.671242	0.719064	0.724805	0.812537	0.715378	0.806236	0.631602	0.740953	0.608079	0.674421	0.737912	0.776449	0.67441	0.738896	0.718061	0.701719	0.741707	0.763728	0.713563	0.735807	0.719971	0.676201	0.691464	0.754084	0.62382	0.781404	0.667656	0.774083	0.699221	0.797489	0.675194	0.660538	0.723503	0.668004	0.689658	0.688617	0.654257	0.686666	0.610337	0.714092
917	0.785662	0.720505	0.652213	0.768225	0.771963	0.694058	0.615654	0.743021	0.753289	0.671671	0.719378	0.72516	0.812709	0.715806	0.806523	0.632014	0.741281	0.608443	0.674763	0.738227	0.77674	0.674757	0.739331	0.718474	0.702104	0.742033	0.764154	0.714057	0.736132	0.72021	0.676408	0.691786	0.754241	0.624174	0.781591	0.6679	0.774224	0.699569	0.797692	0.675567	0.660862	0.723811	0.668401	0.690067	0.688935	0.654519	0.687052	0.610691	0.714416
918	0.785811	0.720725	0.652478	0.768379	0.772124	0.694319	0.616051	0.743296	0.753517	0.672104	0.719695	0.725541	0.812882	0.716265	0.806496	0.632281	0.741465	0.608641	0.674992	0.738408	0.776885	0.675011	0.739608	0.71873	0.702354	0.742213	0.764456	0.714439	0.736347	0.720438	0.676622	0.692112	0.754414	0.624542	0.781752	0.668168	0.77444	0.699967	0.797946	0.675816	0.661077	0.724135	0.668797	0.690461	0.68927	0.654704	0.687394	0.610982	0.714656
919	0.785982	0.720926	0.65275	0.76857	0.772324	0.694581	0.616459	0.743576	0.75374	0.672552	0.720034	0.725957	0.813104	0.71671	0.806477	0.632529	0.741644	0.608843	0.675215	0.738595	0.777025	0.675281	0.739888	0.718957	0.702561	0.742361	0.764718	0.714776	0.73654	0.72068	0.67684	0.692467	0.754621	0.624934	0.781964	0.668472	0.7747	0.70036	0.798151	0.676054	0.661219	0.724449	0.669168	0.690814	0.689568	0.654969	0.687781	0.611306	0.714959
920	0.786206	0.721138	0.653115	0.768881	0.77262	0.694918	0.616913	0.743902	0.753944	0.673007	0.720387	0.726377	0.813358	0.717107	0.806695	0.632872	0.74193	0.609171	0.675487	0.738866	0.777254	0.675592	0.740265	0.719254	0.702818	0.742581	0.765032	0.715149	0.736789	0.72095	0.677061	0.692853	0.754858	0.625346	0.782249	0.66878	0.774948	0.700716	0.798283	0.676359	0.661367	0.724734	0.669491	0.691135	0.689827	0.65537	0.688239	0.611711	0.715376
921	0.7864	0.721342	0.653437	0.76909	0.772841	0.695198	0.617297	0.744135	0.754129	0.673424	0.720692	0.72669	0.813478	0.71747	0.806868	0.633238	0.7422	0.609449	0.67565	0.73906	0.777421	0.675744	0.740573	0.719484	0.703051	0.742787	0.765289	0.715506	0.736983	0.721188	0.677295	0.69322	0.755086	0.625746	0.782472	0.668986	0.775137	0.701104	0.798508	0.676626	0.661601	0.724986	0.669729	0.691454	0.690128	0.655702	0.688653	0.612098	0.715723
922	0.786663	0.721597	0.653799	0.769365	0.773121	0.695554	0.617748	0.744433	0.754386	0.673773	0.721061	0.727081	0.813588	0.717919	0.80702	0.633599	0.742452	0.609737	0.675891	0.739282	0.777655	0.676003	0.740931	0.719781	0.703333	0.743056	0.76563	0.715875	0.737227	0.721435	0.677561	0.693582	0.755299	0.626159	0.782711	0.669197	0.775372	0.70151	0.798788	0.676953	0.661907	0.725307	0.670069	0.691861	0.690476	0.656061	0.689027	0.612478	0.716083
923	0.786883	0.721819	0.654173	0.76962	0.773392	0.695897	0.618201	0.744752	0.75463	0.674132	0.721413	0.727472	0.813715	0.718392	0.807171	0.633933	0.742684	0.610012	0.676177	0.73953	0.777893	0.676323	0.741303	0.720091	0.703616	0.743302	0.765994	0.716249	0.737476	0.721661	0.677777	0.69393	0.755489	0.626538	0.782941	0.669445	0.775619	0.701899	0.799066	0.677281	0.66221	0.72563	0.670447	0.692242	0.690802	0.656404	0.689346	0.612846	0.716459
924	0.786999	0.721955	0.654513	0.769794	0.773601	0.696142	0.618588	0.745028	0.754793	0.67455	0.721684	0.727785	0.813851	0.718806	0.807318	0.634246	0.742896	0.610262	0.676445	0.739771	0.77807	0.676605	0.741635	0.72036	0.703843	0.743467	0.766307	0.716609	0.73768	0.721851	0.677904	0.69423	0.755653	0.626868	0.783139	0.669717	0.775834	0.702245	0.799296	0.677565	0.662454	0.725894	0.670786	0.692515	0.691053	0.656695	0.689629	0.613197	0.716829
925	0.787173	0.722089	0.654792	0.770013	0.773847	0.696333	0.618955	0.745284	0.754938	0.67494	0.721966	0.728085	0.81396	0.719142	0.807375	0.634575	0.743082	0.610543	0.676693	0.739954	0.778227	0.676817	0.741923	0.720636	0.704017	0.74364	0.766598	0.716925	0.737857	0.722056	0.678044	0.694395	0.755789	0.627242	0.783338	0.669949	0.776024	0.70254	0.799462	0.677872	0.662678	0.726145	0.671131	0.692808	0.691259	0.656996	0.689965	0.613537	0.717152
926	0.787486	0.722407	0.655194	0.770395	0.77423	0.696707	0.619446	0.745632	0.755255	0.675463	0.722401	0.728594	0.81427	0.719642	0.807614	0.634958	0.743385	0.610905	0.677076	0.74029	0.778521	0.677171	0.742322	0.721021	0.704299	0.743965	0.767034	0.717351	0.738161	0.722372	0.678314	0.694757	0.756122	0.627696	0.783691	0.670314	0.776352	0.702991	0.799788	0.678268	0.663025	0.726516	0.6716	0.693238	0.691633	0.657358	0.690382	0.613956	0.717571
927	0.787777	0.722724	0.655619	0.770751	0.774578	0.697119	0.619932	0.745962	0.755569	0.675967	0.722834	0.729087	0.814575	0.720144	0.807863	0.635332	0.743696	0.611271	0.677456	0.740658	0.778839	0.677579	0.742767	0.721332	0.704598	0.744241	0.767428	0.717731	0.738429	0.722689	0.678622	0.695192	0.756457	0.628146	0.784038	0.670667	0.776656	0.703404	0.800114	0.678653	0.66338	0.726888	0.672031	0.69366	0.692023	0.657716	0.690815	0.614376	0.717989
928	0.787931	0.722883	0.655961	0.770942	0.774767	0.697413	0.620303	0.746192	0.755726	0.676332	0.723113	0.729379	0.814695	0.720485	0.80796	0.635649	0.743913	0.61157	0.677715	0.74092	0.779055	0.677916	0.74316	0.72146	0.704825	0.744338	0.76765	0.717959	0.738554	0.722892	0.678866	0.695538	0.756618	0.628531	0.78425	0.670883	0.776804	0.703629	0.800293	0.678951	0.663636	0.727141	0.672309	0.693965	0.69228	0.658023	0.691208	0.614732	0.718297
929	0.78816	0.723126	0.656354	0.771251	0.775044	0.697751	0.620734	0.746529	0.75596	0.676789	0.723356	0.729805	0.814897	0.720843	0.808151	0.636005	0.744199	0.611881	0.678042	0.741191	0.779249	0.678219	0.743521	0.721749	0.70513	0.744616	0.768031	0.718333	0.738881	0.723026	0.67912	0.695937	0.756862	0.628961	0.784567	0.671171	0.777049	0.703989	0.80055	0.67931	0.66397	0.727379	0.672683	0.694376	0.692607	0.658387	0.691637	0.615148	0.718566
930	0.788398	0.723235	0.656687	0.771382	0.775269	0.698041	0.62115	0.746855	0.756189	0.677223	0.723605	0.730072	0.815092	0.721162	0.808323	0.636345	0.744376	0.612182	0.678313	0.741446	0.77944	0.67853	0.74383	0.721999	0.705384	0.7448	0.768339	0.718651	0.739033	0.723197	0.679344	0.696272	0.757071	0.62934	0.784819	0.671473	0.777272	0.704334	0.800807	0.679624	0.664261	0.727579	0.673025	0.694722	0.692885	0.658723	0.692017	0.615497	0.718866
931	0.788605	0.723317	0.656991	0.771537	0.775483	0.698329	0.621546	0.747101	0.756399	0.677627	0.723891	0.730304	0.815266	0.72151	0.808464	0.636677	0.74449	0.612496	0.678573	0.741694	0.779653	0.678866	0.744109	0.72225	0.705619	0.744938	0.768573	0.718946	0.7391	0.723428	0.679554	0.69656	0.757252	0.629702	0.785024	0.671761	0.777469	0.704668	0.801063	0.679918	0.664519	0.727784	0.673386	0.695041	0.693158	0.659039	0.692371	0.61583	0.719191
932	0.788776	0.723519	0.657326	0.771928	0.775751	0.698659	0.621942	0.74726	0.756593	0.67803	0.724223	0.73068	0.815433	0.721953	0.808595	0.63702	0.744653	0.612838	0.678881	0.741947	0.779889	0.67922	0.744399	0.722566	0.705899	0.745131	0.768827	0.719302	0.73927	0.723696	0.679781	0.696858	0.757443	0.630103	0.785245	0.672033	0.777674	0.705031	0.80133	0.680236	0.664787	0.728045	0.673816	0.695412	0.693495	0.659368	0.692749	0.616221	0.719528
933	0.789003	0.72375	0.657701	0.772262	0.776034	0.698923	0.622372	0.747449	0.75675	0.678469	0.724581	0.731094	0.815641	0.72243	0.808732	0.637346	0.744929	0.613154	0.679142	0.74218	0.78009	0.679537	0.744733	0.722848	0.706198	0.745286	0.769207	0.719699	0.739524	0.723967	0.680038	0.69722	0.757639	0.630526	0.785497	0.672342	0.777935	0.705412	0.80159	0.680541	0.665054	0.728359	0.674185	0.695813	0.693845	0.659717	0.693155	0.616606	0.719947
934	0.789249	0.723976	0.658038	0.772588	0.776321	0.699261	0.622802	0.747724	0.756945	0.678899	0.724963	0.731502	0.81586	0.722859	0.808888	0.637691	0.745199	0.613452	0.679423	0.742343	0.780262	0.67984	0.745086	0.723148	0.706511	0.745508	0.769593	0.720102	0.739789	0.724193	0.680269	0.697546	0.757749	0.630918	0.785719	0.672608	0.778172	0.705772	0.801831	0.680876	0.665353	0.728644	0.674506	0.696201	0.694168	0.660053	0.693554	0.617004	0.72032
935	0.789474	0.724173	0.658362	0.772886	0.776602	0.699606	0.623223	0.748024	0.75718	0.679326	0.725317	0.731898	0.816069	0.72325	0.809143	0.638114	0.7455	0.613786	0.679777	0.742567	0.780461	0.680191	0.745469	0.723449	0.706812	0.745766	0.769936	0.720479	0.740037	0.724404	0.680479	0.697848	0.757863	0.631295	0.785943	0.672869	0.778374	0.706107	0.802074	0.681248	0.665697	0.728899	0.674825	0.696571	0.694455	0.660409	0.693958	0.61742	0.720714
936	0.78965	0.724347	0.658711	0.773126	0.776864	0.699884	0.623633	0.74829	0.757418	0.679757	0.725608	0.73229	0.816258	0.723628	0.809486	0.638605	0.745858	0.61417	0.680184	0.742933	0.780711	0.680597	0.745867	0.723733	0.707093	0.746006	0.770243	0.720825	0.740273	0.724648	0.680705	0.698177	0.758099	0.631703	0.786213	0.673168	0.778535	0.706422	0.802333	0.68163	0.666062	0.729158	0.675193	0.696939	0.694732	0.660804	0.69438	0.617828	0.721192
937	0.789808	0.724568	0.659023	0.773293	0.777085	0.70031	0.624035	0.748668	0.757635	0.680144	0.725933	0.732654	0.816462	0.7239	0.809532	0.638933	0.746064	0.614422	0.680393	0.743116	0.780867	0.68082	0.746119	0.724073	0.70744	0.746307	0.770619	0.721246	0.74053	0.724948	0.681008	0.698552	0.758422	0.632205	0.786506	0.673411	0.778556	0.706709	0.802532	0.681948	0.666346	0.729464	0.675627	0.697355	0.695082	0.661127	0.69476	0.618124	0.721553
938	0.789927	0.724803	0.659347	0.773428	0.777231	0.700552	0.624311	0.748901	0.757795	0.680489	0.726232	0.732981	0.816602	0.724295	0.809452	0.639072	0.74619	0.61464	0.680586	0.743251	0.780973	0.681045	0.74636	0.724273	0.707647	0.746435	0.770864	0.721508	0.740657	0.725139	0.681196	0.698831	0.758598	0.632571	0.78663	0.673686	0.778698	0.70704	0.802776	0.6822	0.666565	0.729694	0.675968	0.697673	0.695334	0.661345	0.695037	0.618393	0.721811
939	0.79004	0.724997	0.659687	0.773606	0.777385	0.700719	0.624582	0.749073	0.757962	0.680831	0.726509	0.733307	0.816719	0.724748	0.809424	0.639203	0.746323	0.614874	0.680805	0.743404	0.781083	0.681295	0.746618	0.724428	0.707804	0.74651	0.771058	0.721705	0.740739	0.725235	0.68133	0.69905	0.758662	0.632779	0.786708	0.673953	0.778937	0.707369	0.802961	0.682425	0.666771	0.729885	0.676244	0.697953	0.695542	0.66156	0.695286	0.618675	0.722041
940	0.790211	0.725142	0.660043	0.773887	0.777649	0.701046	0.625007	0.749376	0.758218	0.681225	0.726812	0.733682	0.81688	0.725135	0.809582	0.639541	0.746558	0.615171	0.681059	0.743626	0.781267	0.681566	0.746914	0.724721	0.70809	0.746738	0.771369	0.72204	0.74094	0.725358	0.681556	0.699332	0.758785	0.632971	0.786948	0.674187	0.779163	0.707659	0.803021	0.682698	0.667038	0.730137	0.676571	0.698322	0.695842	0.66188	0.695627	0.619005	0.722348
941	0.790525	0.725419	0.660485	0.774235	0.778035	0.701472	0.625488	0.749811	0.75855	0.681732	0.727232	0.73415	0.817037	0.725661	0.809899	0.640077	0.746982	0.615684	0.681486	0.744046	0.781654	0.682017	0.747439	0.725154	0.708516	0.747056	0.771824	0.722523	0.741293	0.725703	0.681884	0.699787	0.759129	0.633487	0.787316	0.674629	0.779477	0.708116	0.803391	0.683164	0.667486	0.730489	0.677049	0.698775	0.696292	0.662219	0.696092	0.619494	0.722839
942	0.790729	0.725651	0.66082	0.774508	0.778313	0.701822	0.625943	0.750132	0.758825	0.68219	0.727608	0.734557	0.81719	0.726072	0.810056	0.640478	0.747261	0.616063	0.681833	0.744334	0.781884	0.68238	0.747815	0.725442	0.708803	0.74728	0.772159	0.722925	0.741573	0.725986	0.682163	0.700162	0.759422	0.633953	0.787623	0.674995	0.779723	0.70852	0.803707	0.68353	0.667775	0.730806	0.6775	0.699201	0.696644	0.66247	0.696499	0.619886	0.72326
943	0.790878	0.725844	0.661049	0.774725	0.778524	0.702103	0.626352	0.750378	0.759023	0.682589	0.727924	0.734899	0.817333	0.726385	0.810092	0.640754	0.747417	0.616317	0.682088	0.744523	0.782023	0.682662	0.748074	0.725624	0.709006	0.747429	0.772428	0.723239	0.741759	0.726194	0.682374	0.700466	0.75963	0.63433	0.787873	0.675293	0.77992	0.708852	0.803938	0.683777	0.667942	0.731068	0.677881	0.699585	0.696911	0.662729	0.696844	0.620211	0.723616
944	0.79112	0.726071	0.661277	0.774967	0.778802	0.702396	0.626736	0.750676	0.759187	0.682981	0.728236	0.735247	0.817471	0.726734	0.810199	0.641062	0.747621	0.616613	0.682332	0.74477	0.78227	0.682955	0.748401	0.725868	0.709295	0.747615	0.772798	0.723563	0.741942	0.72642	0.68257	0.700798	0.759823	0.634718	0.788131	0.675615	0.780149	0.70918	0.804189	0.68401	0.668174	0.731313	0.678199	0.699951	0.697204	0.663116	0.697206	0.620599	0.724006
945	0.791317	0.726293	0.661582	0.775209	0.779067	0.702713	0.627124	0.750905	0.759361	0.683373	0.728575	0.735642	0.817679	0.727137	0.810406	0.64138	0.747866	0.61696	0.682481	0.744925	0.782445	0.683096	0.748714	0.726177	0.709597	0.747908	0.77319	0.723901	0.742192	0.726625	0.682789	0.701052	0.759949	0.635054	0.788275	0.675772	0.780375	0.709493	0.804411	0.68423	0.668451	0.731539	0.678344	0.70025	0.697474	0.663423	0.697589	0.620972	0.724342
946	0.791532	0.726488	0.6619	0.775476	0.779357	0.702983	0.627505	0.751196	0.759571	0.683638	0.72889	0.736009	0.817861	0.727515	0.810628	0.641755	0.748134	0.617345	0.682735	0.745175	0.782671	0.683358	0.749052	0.726471	0.709882	0.74816	0.773532	0.724235	0.742432	0.726808	0.682956	0.701329	0.760109	0.635416	0.788489	0.67596	0.780563	0.709826	0.80463	0.684528	0.668732	0.731775	0.678589	0.700578	0.697782	0.663777	0.697853	0.62137	0.724732
947	0.791737	0.726667	0.662233	0.775755	0.779657	0.703212	0.62789	0.751517	0.7598	0.683886	0.729189	0.736361	0.818034	0.727883	0.810806	0.642156	0.748391	0.617717	0.683046	0.745456	0.782907	0.683696	0.749384	0.726747	0.710101	0.748337	0.773827	0.724541	0.74264	0.726985	0.683094	0.701624	0.760316	0.635811	0.788745	0.676214	0.780751	0.710143	0.804866	0.684864	0.669009	0.732014	0.678947	0.700893	0.69802	0.66412	0.69806	0.621755	0.725095
948	0.791887	0.726848	0.66259	0.776013	0.779918	0.703444	0.628283	0.751764	0.760002	0.684277	0.729497	0.736734	0.818236	0.728276	0.810911	0.642516	0.748601	0.618029	0.683281	0.745632	0.78307	0.683948	0.749666	0.727026	0.710236	0.748472	0.774116	0.724813	0.74283	0.727174	0.683263	0.70188	0.760531	0.636205	0.788938	0.676478	0.780978	0.7104	0.805113	0.685158	0.669281	0.732235	0.679305	0.701129	0.698104	0.664356	0.698351	0.622075	0.725328
949	0.792046	0.726997	0.662867	0.77622	0.780075	0.70367	0.628627	0.751947	0.76012	0.684629	0.729766	0.737066	0.818325	0.728592	0.810966	0.642797	0.748754	0.618282	0.68354	0.745873	0.783286	0.684236	0.749972	0.727268	0.710412	0.748614	0.774438	0.725131	0.74302	0.727357	0.683451	0.702073	0.760715	0.636568	0.789146	0.676727	0.781117	0.710671	0.805276	0.685476	0.669512	0.732452	0.679653	0.701452	0.698392	0.664658	0.69869	0.622375	0.725667
950	0.79221	0.727148	0.663129	0.776416	0.780261	0.70389	0.628939	0.752119	0.760278	0.684983	0.730063	0.737379	0.818402	0.728906	0.811036	0.643073	0.74893	0.618526	0.683774	0.746073	0.783467	0.684494	0.750257	0.727359	0.710599	0.748775	0.774727	0.725289	0.743176	0.727474	0.683607	0.702294	0.760851	0.636899	0.789346	0.677008	0.781262	0.710874	0.805429	0.685782	0.669779	0.732651	0.679983	0.701744	0.69865	0.664986	0.699044	0.622689	0.725889
951	0.792398	0.727242	0.663423	0.776568	0.780488	0.704141	0.629265	0.752334	0.760499	0.685337	0.730324	0.737701	0.818541	0.729197	0.811177	0.643385	0.749142	0.618831	0.684004	0.74627	0.78366	0.684759	0.75056	0.727446	0.710833	0.74895	0.775023	0.725417	0.743335	0.727548	0.683768	0.702575	0.761001	0.637247	0.789579	0.677283	0.781434	0.71108	0.805645	0.686078	0.670058	0.732773	0.680284	0.702013	0.698872	0.665324	0.699403	0.623066	0.726109
952	0.792616	0.727247	0.663768	0.776671	0.780706	0.704444	0.629636	0.752597	0.760739	0.685681	0.730482	0.73803	0.818755	0.729436	0.811382	0.643731	0.749355	0.619226	0.684271	0.746536	0.78393	0.685087	0.750904	0.727721	0.711145	0.749122	0.77539	0.725737	0.743528	0.727647	0.683992	0.702899	0.761224	0.637653	0.789878	0.677502	0.781616	0.711401	0.805946	0.686382	0.670296	0.732803	0.680568	0.702328	0.699156	0.665668	0.699767	0.623521	0.726533
953	0.792766	0.72743	0.664127	0.777015	0.780965	0.704687	0.629981	0.752708	0.760942	0.686065	0.730744	0.738241	0.818917	0.729812	0.81142	0.644012	0.749476	0.619539	0.684538	0.746727	0.784095	0.685352	0.751029	0.727968	0.7114	0.749241	0.775718	0.726026	0.743568	0.727841	0.684187	0.703182	0.761419	0.637988	0.790085	0.677783	0.781815	0.711739	0.806178	0.686682	0.670577	0.733005	0.680919	0.702658	0.699453	0.666003	0.700092	0.623905	0.726908
954	0.792903	0.727592	0.664454	0.777386	0.781235	0.704928	0.630317	0.752863	0.761058	0.686445	0.731032	0.738505	0.819054	0.73017	0.811496	0.644325	0.749628	0.619841	0.68479	0.746875	0.78426	0.685623	0.751205	0.728203	0.711584	0.749338	0.775981	0.726297	0.743688	0.728012	0.68436	0.703431	0.76155	0.638315	0.790248	0.67806	0.782018	0.712006	0.806386	0.686977	0.670872	0.733194	0.68124	0.702951	0.699686	0.6663	0.70037	0.624217	0.727232
955	0.793086	0.72774	0.664771	0.777715	0.781515	0.705212	0.630678	0.753088	0.761172	0.686847	0.731348	0.738859	0.819215	0.730523	0.811677	0.644697	0.749871	0.620179	0.685071	0.747071	0.784441	0.685953	0.751537	0.728433	0.71177	0.749471	0.77622	0.726594	0.74392	0.728184	0.684571	0.703715	0.761648	0.638686	0.790453	0.678362	0.78223	0.712277	0.806638	0.687328	0.671201	0.733388	0.681578	0.703288	0.699931	0.666619	0.700702	0.624581	0.727596
956	0.793347	0.727974	0.665133	0.778028	0.781824	0.705576	0.631106	0.75336	0.761403	0.68731	0.731725	0.739265	0.81944	0.730944	0.811943	0.645125	0.750219	0.620581	0.685441	0.747397	0.784628	0.686366	0.751993	0.728697	0.712076	0.749717	0.776533	0.72698	0.744207	0.728437	0.684873	0.7041	0.76179	0.639129	0.790764	0.678742	0.782444	0.712669	0.806983	0.687792	0.671596	0.73368	0.68202	0.703765	0.700305	0.667036	0.70119	0.625104	0.728093
957	0.793641	0.728265	0.665569	0.778349	0.782177	0.706101	0.63167	0.753932	0.761667	0.687735	0.732108	0.739713	0.8197	0.731318	0.812331	0.645701	0.750711	0.62112	0.68592	0.747806	0.784974	0.686833	0.752498	0.729221	0.712638	0.750208	0.777095	0.727539	0.744686	0.728728	0.685174	0.704484	0.762064	0.639605	0.791074	0.679115	0.782521	0.713056	0.807331	0.688283	0.672056	0.733949	0.682433	0.704181	0.700711	0.667486	0.70169	0.625553	0.728627
958	0.793793	0.728506	0.666002	0.778583	0.782411	0.706431	0.632093	0.754268	0.761996	0.688174	0.732544	0.740181	0.819982	0.731753	0.812386	0.646049	0.750987	0.62149	0.686219	0.748065	0.785178	0.68711	0.752786	0.729551	0.712991	0.750534	0.777522	0.727951	0.744979	0.728994	0.685462	0.70488	0.762388	0.640067	0.791306	0.679457	0.782705	0.713448	0.807704	0.688592	0.672364	0.734246	0.682856	0.704651	0.701103	0.667805	0.702011	0.625905	0.728986
959	0.793892	0.728685	0.666356	0.77875	0.782564	0.70662	0.632408	0.754391	0.762296	0.688597	0.732956	0.740613	0.820196	0.73219	0.812284	0.646243	0.751092	0.621731	0.686381	0.748217	0.785299	0.687296	0.752965	0.729707	0.713152	0.75066	0.777772	0.728196	0.7451	0.7292	0.685699	0.705219	0.762657	0.64047	0.791499	0.679758	0.782958	0.713813	0.807939	0.688788	0.672557	0.734531	0.683239	0.70508	0.701421	0.668037	0.702221	0.62621	0.729213
960	0.794106	0.72885	0.666605	0.778931	0.782763	0.706903	0.632779	0.754603	0.762465	0.688951	0.733255	0.740967	0.820259	0.732515	0.812431	0.646555	0.75126	0.622044	0.686601	0.748428	0.785537	0.687613	0.753281	0.729936	0.713375	0.75077	0.778012	0.728426	0.745268	0.729352	0.685865	0.705446	0.762817	0.640796	0.791731	0.68002	0.783124	0.714115	0.807918	0.689071	0.672809	0.73475	0.683519	0.705333	0.701647	0.668318	0.7025	0.626545	0.729483
961	0.794273	0.729023	0.666925	0.77914	0.782994	0.70715	0.633123	0.754844	0.762672	0.689309	0.733597	0.741304	0.820278	0.732811	0.812539	0.646892	0.751455	0.622402	0.686819	0.748619	0.785722	0.687912	0.753564	0.730174	0.713632	0.750946	0.778332	0.728687	0.745494	0.729557	0.686071	0.705738	0.763016	0.641136	0.791965	0.680245	0.783279	0.7144	0.808136	0.68943	0.673158	0.735017	0.683814	0.705645	0.701957	0.668625	0.70284	0.626949	0.729858
962	0.794446	0.729169	0.667171	0.779383	0.783233	0.707422	0.633468	0.755085	0.762857	0.689639	0.733902	0.741627	0.820366	0.733118	0.812647	0.647219	0.751671	0.622695	0.687077	0.748825	0.785898	0.688193	0.753873	0.730375	0.713896	0.751149	0.778645	0.728932	0.745659	0.729717	0.686241	0.706035	0.763221	0.641492	0.792189	0.680528	0.783448	0.714704	0.808388	0.689743	0.673467	0.735219	0.684072	0.705932	0.702229	0.668914	0.703138	0.627322	0.730204
963	0.79464	0.729329	0.667435	0.779662	0.7835	0.707723	0.633832	0.75533	0.763057	0.690009	0.734213	0.741979	0.820549	0.733469	0.8128	0.647563	0.751912	0.622963	0.687348	0.749066	0.786099	0.688483	0.754213	0.73059	0.714199	0.751373	0.778983	0.729219	0.745837	0.729896	0.686413	0.706363	0.763444	0.641882	0.792438	0.680862	0.783653	0.715035	0.808634	0.690017	0.673782	0.735427	0.684347	0.706235	0.702497	0.669195	0.703448	0.627589	0.730546
964	0.794848	0.729555	0.667849	0.779964	0.783813	0.708018	0.634193	0.755583	0.763326	0.690474	0.734602	0.74238	0.820773	0.733863	0.81301	0.647917	0.752176	0.623312	0.687587	0.749338	0.78634	0.688811	0.754552	0.73088	0.714567	0.751616	0.779406	0.729609	0.746138	0.730189	0.686653	0.706758	0.763698	0.642309	0.792741	0.681181	0.783889	0.715378	0.808915	0.69032	0.674193	0.735752	0.684707	0.70663	0.702846	0.669505	0.703851	0.627762	0.730953
965	0.795086	0.729784	0.668129	0.780247	0.784078	0.70827	0.634396	0.755764	0.763568	0.690787	0.734929	0.742683	0.820902	0.734201	0.813156	0.647979	0.752406	0.623717	0.68785	0.749558	0.786602	0.689164	0.754859	0.731098	0.714867	0.751822	0.779746	0.729911	0.746354	0.730381	0.686845	0.707069	0.763883	0.642705	0.792985	0.681431	0.784073	0.715727	0.809172	0.690637	0.674517	0.736032	0.685026	0.707044	0.703182	0.669857	0.704149	0.628078	0.73127
966	0.795301	0.729995	0.668421	0.780513	0.784379	0.708545	0.634678	0.756003	0.763785	0.691123	0.735228	0.743037	0.821026	0.734547	0.813293	0.648214	0.752665	0.624196	0.688083	0.749777	0.786833	0.689498	0.755164	0.731359	0.715201	0.752033	0.78009	0.730212	0.74658	0.73062	0.687049	0.707389	0.764078	0.64293	0.793251	0.681692	0.784244	0.716079	0.809429	0.691001	0.6749	0.736315	0.685356	0.707402	0.703492	0.670238	0.7045	0.62848	0.731645
967	0.795495	0.730208	0.668754	0.780769	0.784661	0.708826	0.63506	0.756273	0.763994	0.691502	0.735533	0.743422	0.821175	0.734903	0.813455	0.648607	0.75294	0.624698	0.688347	0.750024	0.78705	0.68985	0.755513	0.731638	0.715557	0.752242	0.780447	0.730532	0.746834	0.730868	0.68727	0.707696	0.764283	0.643097	0.793515	0.681954	0.784428	0.716407	0.809663	0.691381	0.675359	0.736599	0.685673	0.70772	0.703779	0.670486	0.704866	0.628873	0.732031
968	0.795699	0.730447	0.669062	0.781028	0.784857	0.70909	0.635459	0.756502	0.764226	0.691874	0.735869	0.743765	0.821355	0.735248	0.813644	0.648934	0.753199	0.625156	0.688689	0.750292	0.787291	0.690266	0.755912	0.731866	0.715878	0.752439	0.780792	0.730848	0.747097	0.731042	0.68748	0.707955	0.764482	0.643409	0.793729	0.682189	0.784634	0.716697	0.809862	0.691705	0.675799	0.73687	0.685955	0.708062	0.704075	0.670514	0.705155	0.629199	0.732331
969	0.795929	0.730659	0.669171	0.781289	0.785137	0.709468	0.635924	0.756828	0.764515	0.6923	0.736245	0.74418	0.821621	0.735613	0.813793	0.649271	0.753505	0.6256	0.688873	0.750508	0.787507	0.690666	0.756165	0.732145	0.716205	0.752717	0.781161	0.73114	0.747353	0.7313	0.687665	0.70831	0.764784	0.64386	0.79402	0.682527	0.784844	0.717016	0.810161	0.691875	0.675984	0.737197	0.686374	0.708471	0.704487	0.670833	0.70549	0.629607	0.732727
970	0.796181	0.730951	0.669415	0.781615	0.7855	0.709804	0.636346	0.757174	0.764851	0.692783	0.736671	0.74464	0.82194	0.735982	0.81398	0.649655	0.753803	0.626085	0.68907	0.750764	0.787742	0.690885	0.756494	0.732463	0.716608	0.753059	0.781595	0.731498	0.747616	0.731557	0.68791	0.708689	0.765023	0.644246	0.794293	0.682866	0.785097	0.717381	0.810487	0.692087	0.67632	0.737495	0.686652	0.708935	0.704914	0.671198	0.705875	0.630012	0.733089
971	0.796472	0.731285	0.669816	0.781978	0.785908	0.710101	0.636768	0.757522	0.765185	0.693164	0.737104	0.745102	0.82227	0.736376	0.814243	0.650086	0.754126	0.626619	0.689366	0.751069	0.78805	0.691087	0.756902	0.732796	0.717062	0.753389	0.782046	0.731891	0.747913	0.731842	0.688206	0.709081	0.765261	0.644604	0.794582	0.683149	0.785411	0.717788	0.810804	0.692404	0.676807	0.737809	0.686885	0.709425	0.705336	0.671547	0.706162	0.630417	0.733464
972	0.796808	0.731584	0.670246	0.782332	0.786318	0.710416	0.637271	0.757883	0.765474	0.693348	0.737503	0.74554	0.822584	0.736836	0.814578	0.65055	0.75453	0.627193	0.689769	0.751401	0.788438	0.691518	0.757312	0.733144	0.717488	0.753658	0.782463	0.732269	0.748266	0.732198	0.688493	0.709476	0.765617	0.645054	0.794957	0.683395	0.785771	0.718208	0.811116	0.692802	0.677283	0.738213	0.687283	0.709881	0.705736	0.671925	0.70629	0.630875	0.733948
973	0.797095	0.73194	0.670709	0.782756	0.786753	0.710656	0.637751	0.758247	0.765753	0.693741	0.737924	0.746023	0.822927	0.737408	0.814936	0.651056	0.754999	0.627838	0.690219	0.751793	0.788729	0.692053	0.757796	0.733619	0.717811	0.754034	0.782976	0.732756	0.748651	0.732496	0.688739	0.709724	0.765961	0.645519	0.795347	0.683807	0.786096	0.718566	0.811493	0.69324	0.677864	0.738645	0.687712	0.710153	0.705894	0.672359	0.706775	0.631461	0.734506
974	0.797517	0.73243	0.671212	0.783296	0.787276	0.711133	0.638347	0.758774	0.766173	0.69431	0.738455	0.746591	0.823382	0.737967	0.815391	0.651615	0.755525	0.628485	0.690717	0.752257	0.789177	0.692648	0.758352	0.73403	0.718248	0.754536	0.783574	0.73331	0.749174	0.732866	0.689153	0.710102	0.766442	0.646067	0.795803	0.684312	0.786497	0.718976	0.811996	0.693747	0.678508	0.739178	0.688245	0.710607	0.706336	0.672853	0.707324	0.632047	0.735003
975	0.797961	0.732782	0.671685	0.783649	0.787718	0.711659	0.638923	0.759293	0.766569	0.694866	0.738866	0.747135	0.823818	0.738356	0.815744	0.652095	0.755846	0.629044	0.691162	0.752678	0.789637	0.69319	0.758883	0.734314	0.718698	0.754937	0.784087	0.73369	0.749653	0.733161	0.689613	0.710575	0.766905	0.646584	0.796219	0.684796	0.78688	0.719378	0.812462	0.694219	0.679064	0.739555	0.688746	0.711114	0.706878	0.673321	0.707818	0.632571	0.735386
976	0.798247	0.732782	0.672041	0.783649	0.787935	0.711949	0.639312	0.759553	0.766756	0.695241	0.738969	0.747494	0.824073	0.738518	0.815826	0.652393	0.755807	0.629469	0.69146	0.752942	0.789879	0.693581	0.759247	0.734502	0.719006	0.755033	0.784378	0.733761	0.749855	0.733237	0.689911	0.710977	0.76716	0.646944	0.79649	0.685164	0.787117	0.719678	0.812718	0.694544	0.679439	0.739594	0.689074	0.711444	0.707171	0.673668	0.708215	0.633007	0.735673
977	0.798471	0.732958	0.672264	0.784156	0.788244	0.712244	0.639703	0.759549	0.767018	0.695576	0.739215	0.747543	0.824222	0.738771	0.815999	0.652716	0.756009	0.629875	0.691681	0.753143	0.790052	0.693872	0.759244	0.734687	0.719372	0.755074	0.784665	0.734027	0.749815	0.733436	0.690116	0.711234	0.767411	0.647286	0.796779	0.685446	0.787284	0.719964	0.812914	0.694782	0.679891	0.739892	0.689429	0.711889	0.707576	0.673894	0.7084	0.633314	0.73595
978	0.798797	0.733297	0.67263	0.784665	0.788663	0.712603	0.640171	0.75983	0.767207	0.696052	0.73968	0.747917	0.824555	0.739197	0.816381	0.653186	0.756466	0.63043	0.692025	0.753338	0.790343	0.694303	0.759552	0.735042	0.71982	0.755347	0.785061	0.734435	0.750064	0.733803	0.690465	0.711656	0.767587	0.647749	0.797198	0.685813	0.787641	0.720417	0.813307	0.69528	0.68053	0.740348	0.689828	0.712412	0.708069	0.674275	0.708796	0.63375	0.736447
979	0.799171	0.733674	0.673047	0.78504	0.789068	0.712975	0.64064	0.760284	0.767322	0.696502	0.740149	0.748405	0.824883	0.739637	0.816815	0.653714	0.757	0.631066	0.692541	0.753693	0.790703	0.694886	0.760174	0.735484	0.720281	0.755759	0.785463	0.734875	0.750469	0.734152	0.690825	0.712098	0.767744	0.648201	0.797593	0.686179	0.788033	0.720861	0.813683	0.69585	0.681185	0.74076	0.690182	0.712847	0.708465	0.674788	0.709347	0.634308	0.737022
980	0.799442	0.733975	0.673371	0.785312	0.789331	0.713294	0.641032	0.760618	0.767471	0.696787	0.740441	0.748665	0.825008	0.739949	0.817052	0.654137	0.757388	0.631629	0.693107	0.754231	0.790993	0.695476	0.760787	0.735852	0.720682	0.756102	0.785747	0.735256	0.750743	0.734349	0.691044	0.712378	0.767996	0.648511	0.797814	0.686442	0.788215	0.721126	0.813834	0.696186	0.681638	0.74102	0.690453	0.713116	0.708673	0.675265	0.709812	0.634842	0.737449
981	0.799452	0.734316	0.673842	0.785512	0.789514	0.713626	0.641491	0.76095	0.767906	0.697358	0.740942	0.749212	0.825403	0.740401	0.816922	0.654366	0.757579	0.632054	0.693325	0.754431	0.791158	0.695795	0.761053	0.736105	0.721094	0.756395	0.78606	0.735643	0.751102	0.734793	0.691476	0.712864	0.768475	0.648959	0.798101	0.686834	0.788257	0.721561	0.814278	0.69639	0.681935	0.741469	0.690917	0.713611	0.709122	0.675551	0.710085	0.635171	0.73778
982	0.799605	0.734573	0.674257	0.785701	0.789792	0.713959	0.641922	0.761276	0.76822	0.697765	0.741333	0.749659	0.825727	0.740838	0.816971	0.654675	0.757813	0.632505	0.693534	0.754657	0.79136	0.6961	0.761317	0.736392	0.721498	0.756668	0.786415	0.735987	0.751394	0.735029	0.691779	0.713205	0.76879	0.649335	0.798298	0.687254	0.788458	0.721974	0.814444	0.696678	0.682321	0.741864	0.691338	0.714115	0.709627	0.675749	0.710345	0.635491	0.73808
983	0.799892	0.734828	0.674571	0.785975	0.790154	0.714305	0.642317	0.761597	0.768441	0.698089	0.741641	0.749988	0.825818	0.741219	0.817194	0.655052	0.758102	0.632999	0.693805	0.754909	0.791602	0.696471	0.761621	0.736704	0.721867	0.756932	0.786785	0.736313	0.751621	0.73519	0.691981	0.713468	0.769007	0.649653	0.798472	0.687626	0.788756	0.722366	0.814553	0.69703	0.6828	0.742186	0.691673	0.714551	0.710061	0.675996	0.710658	0.635886	0.738429
984	0.800175	0.73516	0.674847	0.786372	0.790525	0.714672	0.642723	0.761922	0.768702	0.698521	0.741983	0.750308	0.825752	0.741559	0.817432	0.655422	0.758408	0.633508	0.694109	0.75511	0.791847	0.696892	0.761941	0.737002	0.72222	0.757198	0.787149	0.736665	0.751861	0.735505	0.692229	0.713819	0.769297	0.649998	0.798727	0.687934	0.78901	0.722776	0.81492	0.69737	0.683299	0.742506	0.691971	0.714924	0.710391	0.676369	0.711032	0.636357	0.738873
985	0.800454	0.73543	0.675267	0.786735	0.790888	0.715034	0.643224	0.762282	0.768933	0.698967	0.742336	0.750673	0.826052	0.741897	0.817761	0.655879	0.758821	0.634045	0.694429	0.755354	0.792122	0.697287	0.762372	0.73735	0.722713	0.757498	0.787559	0.73705	0.752241	0.73581	0.692596	0.71424	0.769591	0.6504	0.799049	0.688301	0.789298	0.723162	0.81526	0.697764	0.683808	0.742899	0.692304	0.71532	0.710792	0.67677	0.711445	0.636801	0.739378
986	0.800752	0.735735	0.675685	0.787094	0.791276	0.715355	0.643777	0.762684	0.769243	0.699412	0.742789	0.751147	0.826426	0.742342	0.818076	0.656285	0.759177	0.634622	0.694833	0.755733	0.792514	0.697782	0.762916	0.737736	0.723206	0.757908	0.788039	0.737498	0.752678	0.736106	0.692909	0.714672	0.769923	0.650805	0.799379	0.688667	0.789625	0.723573	0.815581	0.698223	0.684341	0.74331	0.692663	0.715777	0.711237	0.677148	0.711823	0.637249	0.739846
987	0.801048	0.736046	0.676055	0.787475	0.791665	0.715666	0.644242	0.763034	0.769577	0.699833	0.74323	0.751609	0.82672	0.742831	0.818299	0.656651	0.759501	0.635175	0.69522	0.756122	0.79291	0.698255	0.763395	0.738107	0.723647	0.758301	0.788507	0.73794	0.75307	0.736433	0.693228	0.715068	0.770252	0.651232	0.799741	0.689018	0.789904	0.723979	0.815878	0.69862	0.684848	0.743706	0.693044	0.716218	0.711623	0.677497	0.712185	0.63768	0.740254
988	0.801329	0.736343	0.676396	0.78786	0.79203	0.716011	0.644588	0.763312	0.769877	0.700233	0.743597	0.751993	0.826933	0.743298	0.818452	0.657022	0.75985	0.635681	0.695522	0.756418	0.793202	0.698637	0.76372	0.738427	0.724043	0.758587	0.788924	0.738322	0.753374	0.736797	0.693617	0.71543	0.770558	0.651686	0.800141	0.689372	0.790117	0.724359	0.816173	0.698908	0.685318	0.744096	0.693435	0.716599	0.711926	0.677833	0.712585	0.638093	0.740634
989	0.801639	0.73672	0.676791	0.788136	0.792398	0.716415	0.645107	0.76374	0.770206	0.700682	0.744115	0.752505	0.827335	0.743817	0.818754	0.657388	0.760184	0.636265	0.695884	0.756761	0.793469	0.699174	0.764153	0.738727	0.724473	0.758932	0.789432	0.738705	0.753714	0.737083	0.693951	0.715857	0.770928	0.652094	0.800487	0.689789	0.790469	0.724777	0.81653	0.699345	0.685878	0.744573	0.693805	0.717061	0.712383	0.678174	0.713068	0.638562	0.741065
990	0.801908	0.736969	0.677124	0.788459	0.792745	0.716694	0.645531	0.764083	0.77053	0.701088	0.744456	0.752893	0.827568	0.744125	0.818942	0.657742	0.76048	0.636762	0.696173	0.757013	0.793718	0.699561	0.764437	0.739013	0.724848	0.759165	0.789816	0.73902	0.753964	0.737271	0.694209	0.71622	0.771221	0.652381	0.800746	0.690071	0.790711	0.725135	0.816752	0.699691	0.686373	0.744876	0.694082	0.717458	0.712743	0.678424	0.713373	0.638957	0.741419
991	0.802126	0.737181	0.677419	0.788806	0.793052	0.716925	0.645893	0.764307	0.770761	0.701468	0.744731	0.753224	0.82776	0.744403	0.819062	0.658032	0.760691	0.637213	0.696417	0.75723	0.793952	0.699881	0.764695	0.73929	0.725208	0.759378	0.790112	0.739335	0.754192	0.737454	0.694427	0.716533	0.771453	0.652672	0.800977	0.690308	0.790869	0.725427	0.816946	0.699987	0.686795	0.745097	0.694352	0.717795	0.713051	0.67868	0.713624	0.639293	0.741739
992	0.802351	0.737472	0.67773	0.789132	0.793347	0.717224	0.646287	0.76451	0.770907	0.701855	0.745093	0.753595	0.828037	0.744822	0.819257	0.658285	0.760893	0.637719	0.696696	0.757506	0.794221	0.700285	0.76509	0.739575	0.7256	0.759659	0.790422	0.73969	0.754482	0.737711	0.694657	0.71685	0.771681	0.653045	0.801256	0.690618	0.791064	0.725715	0.817238	0.700321	0.687228	0.745388	0.694681	0.71815	0.713415	0.679031	0.713989	0.639665	0.742109
993	0.802719	0.737826	0.678071	0.789463	0.793741	0.717616	0.646743	0.764905	0.771179	0.702245	0.745496	0.753974	0.828232	0.745258	0.819653	0.658695	0.761378	0.638373	0.69709	0.757882	0.794653	0.700808	0.765625	0.739904	0.726014	0.759926	0.790825	0.739982	0.754829	0.738002	0.694937	0.717225	0.771938	0.65336	0.801621	0.690985	0.791422	0.726131	0.817595	0.700715	0.687817	0.745782	0.694996	0.71864	0.71388	0.679428	0.714472	0.640223	0.74259
994	0.803211	0.738334	0.678654	0.790039	0.794343	0.718156	0.647427	0.765559	0.771747	0.702893	0.746174	0.754637	0.828785	0.745875	0.820152	0.659266	0.761961	0.639034	0.697597	0.758424	0.795133	0.701469	0.766187	0.740433	0.726637	0.760484	0.791458	0.740588	0.755388	0.73853	0.695472	0.717882	0.772519	0.653969	0.80221	0.691496	0.791832	0.726784	0.818143	0.701262	0.688518	0.746429	0.695574	0.719337	0.714566	0.679951	0.715024	0.640885	0.743204
995	0.803629	0.738822	0.679182	0.790565	0.794902	0.718597	0.648062	0.766109	0.772259	0.703487	0.746793	0.755224	0.829303	0.746414	0.820492	0.659788	0.762434	0.639508	0.698039	0.758849	0.795546	0.702017	0.766686	0.740887	0.727174	0.76098	0.791997	0.741144	0.755829	0.738997	0.695926	0.718424	0.773039	0.654534	0.802732	0.691978	0.792254	0.727385	0.818673	0.701731	0.689145	0.747014	0.696115	0.719915	0.715151	0.680379	0.71547	0.641219	0.743776
996	0.803896	0.739149	0.679513	0.790869	0.795281	0.718865	0.648415	0.766398	0.77255	0.703897	0.747185	0.755576	0.829543	0.746775	0.820635	0.660056	0.762731	0.639807	0.698343	0.759076	0.795871	0.702382	0.767126	0.741145	0.727517	0.761251	0.792323	0.74146	0.756067	0.739247	0.696154	0.718685	0.773307	0.654868	0.803047	0.692338	0.792641	0.727747	0.819027	0.702049	0.689627	0.747365	0.696434	0.720256	0.715499	0.680657	0.715783	0.641237	0.744195
997	0.804203	0.739354	0.679951	0.791195	0.795671	0.719268	0.648538	0.766777	0.772962	0.704502	0.747679	0.756102	0.829841	0.747274	0.820939	0.660013	0.763022	0.640259	0.698666	0.759481	0.79624	0.702881	0.767632	0.741513	0.728037	0.761692	0.792824	0.741922	0.756582	0.739548	0.696522	0.719111	0.773712	0.65529	0.803422	0.692721	0.792916	0.72804	0.819276	0.702506	0.690141	0.747746	0.696774	0.720727	0.715958	0.681084	0.716205	0.641743	0.744545
998	0.80445	0.739585	0.680256	0.791457	0.795958	0.719492	0.648762	0.767035	0.773142	0.704748	0.747916	0.756317	0.829929	0.747575	0.821073	0.660199	0.763249	0.640708	0.699012	0.759794	0.796609	0.703377	0.767985	0.741718	0.728372	0.761887	0.793094	0.742204	0.756805	0.739737	0.696733	0.719443	0.773911	0.655286	0.803631	0.692998	0.793129	0.72838	0.819464	0.702841	0.690666	0.74808	0.697094	0.721046	0.716255	0.681142	0.716521	0.642106	0.744956
999	0.804756	0.739927	0.680661	0.791898	0.796332	0.719788	0.6492	0.767333	0.773347	0.705072	0.748249	0.756637	0.830181	0.747947	0.821386	0.660614	0.763628	0.641283	0.699344	0.76012	0.796963	0.703889	0.768379	0.742033	0.72879	0.76214	0.793471	0.742576	0.757083	0.739993	0.696929	0.719837	0.774183	0.655409	0.803915	0.693363	0.793399	0.728829	0.819745	0.703114	0.691078	0.74852	0.697509	0.721491	0.716686	0.681269	0.716904	0.642548	0.7455
1000	0.805112	0.740309	0.681067	0.792455	0.796797	0.72024	0.649751	0.767732	0.773682	0.705649	0.74877	0.757187	0.830633	0.748454	0.821865	0.661059	0.764123	0.641943	0.699542	0.760451	0.797263	0.704304	0.768879	0.742509	0.729362	0.762575	0.79404	0.743099	0.757556	0.740345	0.697186	0.72031	0.774616	0.655856	0.804316	0.693801	0.793727	0.729311	0.82013	0.703332	0.691385	0.749045	0.697943	0.722075	0.717275	0.681632	0.717347	0.64311	0.746051
1001	0.805368	0.740571	0.68142	0.792791	0.797095	0.720529	0.650147	0.768014	0.773944	0.706061	0.749153	0.757569	0.830857	0.748873	0.822111	0.661357	0.764448	0.642475	0.69979	0.760699	0.797531	0.70471	0.769239	0.742815	0.72979	0.762888	0.794428	0.743467	0.75789	0.740634	0.697429	0.720695	0.774944	0.656138	0.804639	0.694138	0.793949	0.729666	0.820396	0.703662	0.691835	0.749414	0.698269	0.722478	0.717668	0.681893	0.717724	0.64353	0.746457
1002	0.805518	0.740736	0.681684	0.793001	0.79726	0.72071	0.650488	0.768183	0.774085	0.706325	0.74944	0.75784	0.830973	0.749162	0.822234	0.661559	0.764637	0.642907	0.699972	0.76083	0.797652	0.705009	0.769463	0.74309	0.730142	0.763149	0.794762	0.743742	0.758137	0.740924	0.697548	0.720988	0.775214	0.656355	0.804873	0.694354	0.794044	0.729917	0.820528	0.70394	0.692277	0.749666	0.698484	0.722716	0.71794	0.682177	0.718021	0.64381	0.746688
1003	0.805685	0.740982	0.68191	0.793113	0.797378	0.720836	0.650778	0.768319	0.774267	0.706615	0.749727	0.758098	0.83104	0.749513	0.822419	0.66188	0.764886	0.643401	0.700112	0.760917	0.797696	0.705195	0.769636	0.743316	0.730474	0.763388	0.795055	0.743928	0.75837	0.741163	0.697734	0.721354	0.775513	0.656592	0.805057	0.694651	0.79422	0.730198	0.820825	0.704258	0.6927	0.749923	0.698741	0.722954	0.718239	0.682409	0.718268	0.644076	0.746944
1004	0.805957	0.741246	0.682344	0.793428	0.797649	0.721133	0.651244	0.768617	0.774661	0.707173	0.75021	0.758584	0.831277	0.750094	0.822667	0.662237	0.76527	0.643976	0.700377	0.761135	0.797972	0.705604	0.76999	0.743582	0.730927	0.763748	0.795432	0.744315	0.758759	0.741489	0.69812	0.721795	0.775925	0.657055	0.805502	0.695068	0.794476	0.730549	0.821187	0.704749	0.693219	0.750289	0.699073	0.723427	0.718653	0.682748	0.718716	0.644545	0.747361
1005	0.806234	0.741537	0.682816	0.793885	0.79801	0.721498	0.651728	0.76899	0.775047	0.70773	0.750711	0.759066	0.831519	0.7506	0.823039	0.662621	0.765704	0.64456	0.7007	0.761416	0.798268	0.706076	0.770397	0.744016	0.731426	0.764187	0.795919	0.744811	0.759224	0.741846	0.698496	0.722209	0.776293	0.657449	0.805859	0.695468	0.794736	0.73092	0.821508	0.70518	0.693728	0.750645	0.699415	0.72388	0.719064	0.683026	0.7191	0.644947	0.74774
1006	0.806503	0.741771	0.683192	0.794217	0.79838	0.721766	0.652122	0.769265	0.775355	0.708188	0.751042	0.759485	0.831685	0.750998	0.82336	0.662997	0.766003	0.64505	0.701018	0.761743	0.798526	0.706512	0.770763	0.744393	0.731854	0.764473	0.796254	0.745112	0.759514	0.742075	0.698861	0.722555	0.776563	0.657733	0.806039	0.695775	0.794978	0.731313	0.82181	0.705454	0.694228	0.751035	0.699754	0.724213	0.719447	0.683251	0.719351	0.645245	0.748123
1007	0.806697	0.741852	0.68356	0.794451	0.79864	0.721962	0.652498	0.769504	0.775559	0.708573	0.7513	0.759824	0.831844	0.751363	0.823506	0.663243	0.766195	0.645402	0.701224	0.761968	0.798791	0.706919	0.771014	0.74458	0.732259	0.764661	0.796492	0.745401	0.759658	0.742206	0.699025	0.722742	0.776684	0.657969	0.806193	0.696061	0.795193	0.731684	0.822015	0.705655	0.694612	0.751423	0.700013	0.72457	0.719801	0.683532	0.719577	0.645532	0.74847
1008	0.806899	0.74201	0.683826	0.794749	0.798907	0.722214	0.652838	0.769766	0.775767	0.708903	0.751565	0.76005	0.832015	0.75158	0.823683	0.663483	0.766436	0.64581	0.70151	0.762202	0.799045	0.707236	0.771327	0.744819	0.73263	0.764836	0.796791	0.745734	0.759831	0.742415	0.699127	0.72294	0.776803	0.658157	0.806387	0.696279	0.795378	0.732023	0.822156	0.705912	0.694979	0.751758	0.700198	0.724865	0.72013	0.683829	0.719816	0.645776	0.748703
1009	0.807079	0.742152	0.683951	0.794938	0.799107	0.722403	0.653083	0.769924	0.775925	0.709178	0.751736	0.760173	0.832103	0.75169	0.823756	0.663666	0.766548	0.646182	0.701745	0.762369	0.799187	0.70752	0.771573	0.744959	0.732865	0.764904	0.796973	0.745872	0.759871	0.742606	0.699247	0.723162	0.776943	0.658362	0.80658	0.696401	0.795493	0.732243	0.822287	0.706138	0.695368	0.752039	0.70037	0.725029	0.720335	0.684039	0.719974	0.645973	0.748817
1010	0.807276	0.742305	0.684199	0.795232	0.799342	0.722671	0.653458	0.77024	0.776083	0.70944	0.751985	0.760359	0.832244	0.751999	0.823869	0.663895	0.766757	0.646639	0.701904	0.762512	0.799342	0.707852	0.771827	0.745078	0.733223	0.765072	0.797217	0.746098	0.760029	0.742763	0.699321	0.723415	0.77713	0.658637	0.806785	0.696682	0.795755	0.73259	0.822545	0.706385	0.695756	0.752399	0.700636	0.725326	0.720601	0.684332	0.720209	0.646243	0.749009
1011	0.807601	0.742682	0.684647	0.795808	0.799801	0.723255	0.654056	0.770798	0.776462	0.709872	0.752503	0.76079	0.832555	0.752483	0.824255	0.664314	0.767217	0.64733	0.702242	0.762892	0.79969	0.708276	0.772347	0.745493	0.733771	0.765482	0.79769	0.746549	0.760487	0.743108	0.69964	0.723883	0.77753	0.659038	0.807173	0.697162	0.796169	0.733181	0.822995	0.706831	0.696325	0.752906	0.701086	0.72581	0.721106	0.684723	0.720636	0.646662	0.749373
1012	0.807897	0.742996	0.68503	0.796238	0.800162	0.723675	0.654553	0.77121	0.776824	0.710304	0.752973	0.761206	0.832858	0.752901	0.824561	0.664672	0.767551	0.647916	0.702585	0.76324	0.800014	0.708732	0.772774	0.745851	0.734215	0.765809	0.798061	0.746927	0.760824	0.743443	0.699934	0.724327	0.777896	0.659399	0.807539	0.697565	0.79651	0.733658	0.823377	0.707214	0.696848	0.753317	0.701487	0.72622	0.721531	0.685067	0.721003	0.647073	0.749717
1013	0.808183	0.743324	0.685463	0.796656	0.800537	0.724069	0.655066	0.771614	0.777248	0.710782	0.753493	0.761707	0.833183	0.753341	0.824908	0.665048	0.767867	0.648513	0.702958	0.76364	0.800352	0.709256	0.773201	0.74626	0.734644	0.766151	0.798432	0.747302	0.761153	0.743808	0.700314	0.724855	0.77834	0.6598	0.80793	0.698008	0.796854	0.734149	0.823814	0.707592	0.697435	0.753699	0.701978	0.726601	0.721975	0.685362	0.721378	0.647508	0.750091
1014	0.808482	0.743609	0.685929	0.797085	0.800928	0.724409	0.655523	0.772021	0.777615	0.711216	0.75395	0.762203	0.833535	0.753844	0.825233	0.665415	0.768205	0.649059	0.703313	0.763993	0.80067	0.709756	0.773562	0.746629	0.735122	0.766487	0.798763	0.747714	0.761463	0.744123	0.700611	0.725301	0.778695	0.660152	0.808265	0.698437	0.79722	0.734676	0.824191	0.707939	0.697981	0.754114	0.702378	0.727022	0.722423	0.685798	0.721801	0.648029	0.750548
1015	0.808796	0.743903	0.686244	0.797409	0.801268	0.724696	0.655868	0.772266	0.777929	0.711649	0.754401	0.762645	0.833862	0.754258	0.825455	0.665711	0.76843	0.649519	0.703631	0.764283	0.800991	0.71016	0.773924	0.746922	0.735489	0.766756	0.799027	0.748002	0.76171	0.744401	0.700858	0.725653	0.77897	0.660401	0.808548	0.698736	0.797451	0.735079	0.824407	0.70829	0.698427	0.754514	0.702635	0.727391	0.722818	0.68614	0.722073	0.648499	0.750868
1016	0.808981	0.744023	0.68636	0.797504	0.801428	0.724707	0.656045	0.772279	0.778095	0.711966	0.754668	0.762868	0.834015	0.754452	0.825465	0.66579	0.768437	0.649823	0.70385	0.76443	0.801194	0.710512	0.774156	0.747053	0.735668	0.766937	0.799225	0.748169	0.761888	0.744576	0.700983	0.725913	0.779188	0.660569	0.808773	0.698872	0.797547	0.735277	0.824516	0.708512	0.698756	0.754735	0.702743	0.727577	0.723015	0.686279	0.722212	0.648774	0.751016
1017	0.809103	0.744027	0.686512	0.797651	0.801596	0.724723	0.656205	0.772327	0.77822	0.712231	0.75483	0.763018	0.834113	0.754609	0.825478	0.66582	0.768535	0.650172	0.703944	0.764518	0.801266	0.71075	0.774323	0.747222	0.735918	0.767201	0.79952	0.748385	0.762119	0.744683	0.701061	0.726107	0.779321	0.660716	0.80894	0.698997	0.797654	0.735484	0.824643	0.708707	0.699177	0.754938	0.702788	0.727754	0.723188	0.686424	0.722401	0.649037	0.751171
1018	0.809303	0.744119	0.686704	0.797859	0.801771	0.724898	0.656502	0.772441	0.778427	0.712562	0.755094	0.763262	0.834233	0.754852	0.825622	0.665935	0.768682	0.650576	0.704012	0.764615	0.801418	0.710972	0.774532	0.747407	0.736249	0.767426	0.799831	0.748561	0.76233	0.744786	0.701151	0.726276	0.779444	0.660854	0.809016	0.699194	0.797792	0.735741	0.824814	0.708931	0.699588	0.755186	0.702929	0.727939	0.723435	0.686524	0.722565	0.649251	0.75132
1019	0.809582	0.744331	0.687067	0.798257	0.802078	0.725258	0.657018	0.772811	0.778796	0.712996	0.75551	0.763645	0.834455	0.755258	0.825999	0.666211	0.769017	0.651137	0.704306	0.764884	0.801731	0.711385	0.774878	0.747764	0.736724	0.767787	0.800287	0.748916	0.762721	0.745114	0.701435	0.726677	0.779826	0.661185	0.809347	0.699578	0.798115	0.736159	0.825262	0.709268	0.700089	0.755537	0.703292	0.728245	0.723853	0.686802	0.72297	0.649577	0.751722
1020	0.80982	0.744548	0.687508	0.798684	0.802404	0.725668	0.65759	0.773275	0.779157	0.713414	0.755905	0.764014	0.834726	0.755666	0.826389	0.666567	0.769438	0.651774	0.704612	0.765189	0.801973	0.711778	0.775174	0.748161	0.737233	0.768154	0.800758	0.749311	0.763077	0.745443	0.701717	0.727094	0.780151	0.661572	0.809727	0.699924	0.798446	0.736541	0.825672	0.709681	0.70066	0.755936	0.703681	0.728655	0.724304	0.687208	0.723388	0.649967	0.752143
1021	0.810066	0.744807	0.687826	0.799025	0.802683	0.726021	0.658149	0.773656	0.779354	0.713695	0.756176	0.764295	0.834856	0.756062	0.826741	0.666916	0.769737	0.652321	0.704856	0.765452	0.802259	0.712162	0.775469	0.748432	0.737686	0.768341	0.801092	0.749553	0.763257	0.745644	0.701909	0.727384	0.780343	0.661862	0.809929	0.700117	0.798662	0.736836	0.825892	0.710012	0.701091	0.756325	0.704004	0.729003	0.724676	0.687516	0.72361	0.650226	0.752412
1022	0.81032	0.745063	0.688118	0.799357	0.803049	0.726268	0.658575	0.773967	0.779432	0.713908	0.75641	0.764513	0.834932	0.756466	0.827042	0.667194	0.769988	0.652804	0.705146	0.765658	0.8025	0.712528	0.775752	0.748646	0.738034	0.768496	0.801343	0.749756	0.763398	0.745828	0.702138	0.727715	0.7806	0.66211	0.810178	0.700317	0.798864	0.737154	0.82612	0.710281	0.701495	0.756696	0.704232	0.729306	0.72495	0.687807	0.723822	0.650533	0.752687
1023	0.810516	0.745259	0.688392	0.799598	0.803326	0.72644	0.65883	0.774114	0.779563	0.714144	0.756671	0.764686	0.835038	0.756778	0.827208	0.667344	0.770155	0.653191	0.705333	0.765808	0.802704	0.712809	0.775951	0.748865	0.738317	0.768681	0.801593	0.75	0.763553	0.745982	0.702316	0.727995	0.780866	0.662317	0.810441	0.700495	0.799034	0.737425	0.82626	0.710537	0.701943	0.757033	0.704378	0.729627	0.725192	0.688082	0.724051	0.650862	0.752876
1024	0.810848	0.745547	0.688684	0.799917	0.803601	0.726694	0.659127	0.774278	0.779889	0.714516	0.757046	0.765011	0.835273	0.75716	0.827494	0.667594	0.770457	0.653664	0.705531	0.766097	0.803099	0.713239	0.776305	0.749223	0.738757	0.769011	0.801991	0.75035	0.763823	0.746288	0.702567	0.728343	0.781267	0.662546	0.810768	0.700742	0.799311	0.737804	0.826547	0.710806	0.702431	0.757443	0.704585	0.729974	0.725564	0.688351	0.724331	0.651186	0.753131
1025	0.811143	0.745778	0.688981	0.800239	0.803891	0.72693	0.659443	0.774496	0.780196	0.714891	0.757408	0.765352	0.835493	0.75755	0.827731	0.667852	0.770734	0.654128	0.705794	0.766357	0.803407	0.71363	0.776656	0.749501	0.739146	0.769354	0.802345	0.750674	0.764111	0.746545	0.702796	0.728684	0.781604	0.662764	0.811046	0.700995	0.799574	0.738185	0.826804	0.711102	0.702929	0.757834	0.7048	0.730308	0.725908	0.688604	0.724617	0.651531	0.753443
1026	0.811488	0.746037	0.689343	0.800659	0.804256	0.727198	0.659737	0.774754	0.780624	0.715394	0.757879	0.765817	0.83583	0.758017	0.828014	0.66816	0.771087	0.65463	0.706158	0.766667	0.803755	0.71406	0.777073	0.749809	0.739561	0.769808	0.802746	0.751056	0.764492	0.746873	0.703085	0.729116	0.782044	0.663008	0.811387	0.701336	0.799912	0.738651	0.827134	0.711449	0.703496	0.758273	0.705049	0.73066	0.726302	0.688901	0.724997	0.651968	0.753883
1027	0.81173	0.746192	0.689664	0.800979	0.804516	0.727462	0.660063	0.775028	0.781061	0.715807	0.758322	0.766225	0.836071	0.758469	0.828195	0.668413	0.771319	0.655059	0.706416	0.766914	0.804041	0.714415	0.777425	0.750068	0.739958	0.770244	0.803132	0.751437	0.764914	0.74712	0.70329	0.729419	0.782381	0.663255	0.811651	0.701634	0.800186	0.739076	0.827401	0.711808	0.704048	0.758725	0.705362	0.731044	0.726749	0.68917	0.725352	0.652358	0.754239
1028	0.812028	0.746341	0.689873	0.80117	0.804714	0.72767	0.660442	0.775259	0.781321	0.716107	0.758603	0.766535	0.836197	0.758853	0.828334	0.66862	0.771535	0.655485	0.706556	0.767099	0.804219	0.714745	0.777731	0.750241	0.740323	0.770556	0.803412	0.751727	0.765187	0.747304	0.703441	0.729624	0.782582	0.663461	0.811808	0.701876	0.80041	0.739487	0.827656	0.71208	0.704467	0.759088	0.705614	0.731343	0.727119	0.689351	0.725543	0.652597	0.754463
1029	0.81229	0.746494	0.690076	0.801447	0.805028	0.727858	0.660851	0.775531	0.781465	0.716386	0.758828	0.766767	0.836262	0.759233	0.828469	0.668781	0.771727	0.655907	0.706781	0.767272	0.804336	0.715062	0.778047	0.750374	0.740614	0.770779	0.80362	0.751983	0.765405	0.747496	0.70363	0.729906	0.782743	0.663678	0.811954	0.702158	0.800613	0.739872	0.827858	0.712327	0.704884	0.759371	0.705833	0.731603	0.727376	0.689573	0.725793	0.652869	0.754704
1030	0.812557	0.746662	0.69033	0.801858	0.805459	0.728145	0.661281	0.775902	0.781697	0.716673	0.759195	0.767031	0.8364	0.759729	0.828697	0.668999	0.771963	0.65634	0.706993	0.767493	0.804565	0.715425	0.778318	0.750651	0.741003	0.770967	0.803857	0.752271	0.765686	0.747813	0.703875	0.730269	0.782992	0.663933	0.812205	0.702513	0.80089	0.740307	0.828231	0.712597	0.705373	0.759735	0.70616	0.731912	0.727706	0.689864	0.726117	0.653223	0.754961
1031	0.812851	0.746899	0.690597	0.802232	0.805863	0.728491	0.661709	0.776217	0.781973	0.717066	0.759605	0.767369	0.836644	0.760142	0.828947	0.669214	0.772312	0.656792	0.707208	0.767766	0.804821	0.715825	0.778609	0.751024	0.74148	0.771208	0.804096	0.752583	0.765942	0.748181	0.704177	0.730739	0.783336	0.664205	0.812552	0.702813	0.801165	0.740775	0.828632	0.712896	0.705808	0.760042	0.706446	0.732185	0.728031	0.690142	0.726387	0.653522	0.755213
1032	0.813074	0.747163	0.690944	0.802651	0.806224	0.728868	0.662167	0.77655	0.782293	0.717552	0.76005	0.767735	0.836908	0.760475	0.829228	0.669492	0.772654	0.657319	0.707554	0.768102	0.805121	0.716279	0.779012	0.751421	0.741964	0.771542	0.804402	0.752906	0.766258	0.748551	0.704588	0.731322	0.783705	0.664527	0.812935	0.703116	0.801403	0.741226	0.828981	0.713264	0.706312	0.760336	0.706736	0.732497	0.72838	0.690418	0.726731	0.653829	0.755516
1033	0.813245	0.747266	0.691219	0.802951	0.806412	0.729156	0.662514	0.776771	0.782533	0.717944	0.760452	0.768019	0.837105	0.76075	0.829399	0.669689	0.772809	0.657734	0.707743	0.76826	0.805354	0.716601	0.779229	0.751679	0.742368	0.771772	0.804622	0.753069	0.766526	0.74878	0.704845	0.731689	0.783931	0.664735	0.813162	0.703364	0.801568	0.741582	0.829237	0.713534	0.706727	0.760623	0.706983	0.732761	0.728674	0.690559	0.726885	0.654075	0.75568
1034	0.813425	0.747366	0.691378	0.803098	0.806509	0.729365	0.66279	0.776843	0.782736	0.718339	0.760776	0.768283	0.837239	0.760986	0.82946	0.669739	0.772904	0.65803	0.707826	0.76833	0.805508	0.716828	0.779399	0.751857	0.742764	0.771984	0.804858	0.753292	0.766719	0.748927	0.705039	0.731951	0.784171	0.664891	0.813332	0.703607	0.801683	0.741909	0.829371	0.713725	0.707044	0.760905	0.707147	0.732958	0.728903	0.690671	0.726963	0.654217	0.755818
1035	0.813604	0.747609	0.691627	0.803336	0.806762	0.729656	0.66313	0.777069	0.783013	0.718777	0.761109	0.768604	0.837415	0.761341	0.829633	0.669943	0.773091	0.658486	0.708016	0.768551	0.8058	0.717226	0.779776	0.752127	0.743233	0.772316	0.805257	0.75369	0.767028	0.749188	0.705349	0.732322	0.784506	0.665172	0.813579	0.703979	0.801906	0.742347	0.82958	0.713939	0.707474	0.761367	0.707379	0.733233	0.729263	0.690911	0.727234	0.654401	0.756112
1036	0.81373	0.747791	0.691877	0.803639	0.807075	0.729914	0.663462	0.777335	0.78325	0.71915	0.761409	0.76887	0.83758	0.761743	0.829786	0.670126	0.77325	0.658979	0.708261	0.768844	0.806111	0.717665	0.780138	0.752424	0.743701	0.772676	0.805656	0.754068	0.767393	0.74947	0.705544	0.73265	0.784792	0.665415	0.813798	0.704289	0.802143	0.742752	0.829771	0.714083	0.707874	0.76184	0.70762	0.733526	0.729637	0.691135	0.727462	0.65465	0.756374
1037	0.81392	0.748017	0.692077	0.803917	0.807369	0.730109	0.663761	0.777544	0.78345	0.719508	0.761702	0.769098	0.837697	0.762023	0.82991	0.67027	0.773439	0.659431	0.708574	0.769134	0.806342	0.718049	0.780431	0.752693	0.74407	0.77296	0.805957	0.754389	0.767635	0.749754	0.705721	0.733	0.785101	0.665607	0.814055	0.70455	0.802339	0.743113	0.829946	0.714242	0.708284	0.762205	0.707784	0.733787	0.729951	0.691367	0.727692	0.654924	0.756659
1038	0.814106	0.748275	0.692327	0.804156	0.807581	0.730362	0.664096	0.777798	0.78369	0.719871	0.762017	0.769361	0.837848	0.762269	0.830062	0.67049	0.773666	0.659897	0.708842	0.769342	0.806592	0.718438	0.780753	0.75292	0.744354	0.773152	0.806166	0.754617	0.767859	0.749963	0.705896	0.733317	0.785325	0.665795	0.814262	0.70475	0.802495	0.743447	0.830112	0.714518	0.708738	0.762531	0.707928	0.734081	0.730277	0.691614	0.727967	0.655209	0.756989
1039	0.814345	0.748498	0.692636	0.80443	0.807824	0.730642	0.664499	0.778054	0.783975	0.720265	0.762393	0.769672	0.838025	0.762635	0.830263	0.670712	0.773903	0.660393	0.709114	0.769594	0.806847	0.718845	0.781062	0.753191	0.744761	0.773438	0.806471	0.754909	0.768159	0.750203	0.70609	0.733648	0.78558	0.666045	0.814488	0.70497	0.802702	0.743794	0.830315	0.714814	0.709204	0.762884	0.708147	0.734408	0.730619	0.691841	0.728226	0.655498	0.757278
1040	0.814631	0.748671	0.692979	0.804709	0.807998	0.730908	0.66494	0.778273	0.784251	0.720656	0.762787	0.769968	0.83818	0.762998	0.830458	0.670889	0.774104	0.660884	0.709372	0.769823	0.807057	0.719224	0.781299	0.753425	0.745148	0.773703	0.806746	0.755119	0.768444	0.750402	0.706243	0.733932	0.785784	0.666288	0.814677	0.705127	0.802883	0.74407	0.830503	0.715138	0.709649	0.763164	0.708363	0.734753	0.730945	0.692016	0.728414	0.655794	0.757477
1041	0.815026	0.748891	0.693306	0.804953	0.808229	0.73119	0.665407	0.778498	0.784569	0.721084	0.763253	0.770331	0.838389	0.76334	0.830714	0.671135	0.77441	0.6614	0.70963	0.770022	0.807254	0.719587	0.781522	0.753692	0.745611	0.774012	0.807073	0.755405	0.76874	0.750695	0.706484	0.734288	0.786091	0.666596	0.814968	0.705433	0.803133	0.744458	0.830756	0.71547	0.710162	0.763493	0.70864	0.735066	0.731268	0.692242	0.728676	0.656085	0.757752
1042	0.815272	0.749115	0.693616	0.805144	0.808457	0.731442	0.665839	0.778732	0.784878	0.721481	0.763702	0.770691	0.838665	0.76381	0.830979	0.671443	0.774726	0.661915	0.70982	0.77022	0.807501	0.719938	0.781822	0.754021	0.746133	0.774363	0.807416	0.755802	0.76912	0.750929	0.706697	0.734637	0.78638	0.666902	0.815205	0.705729	0.803386	0.74488	0.830992	0.715834	0.710715	0.763909	0.708971	0.735424	0.731641	0.692495	0.728992	0.65639	0.758099
1043	0.815512	0.74931	0.694003	0.805426	0.808753	0.73165	0.666246	0.778969	0.785112	0.721835	0.764063	0.770971	0.838835	0.764356	0.831286	0.67176	0.77499	0.662477	0.710079	0.770587	0.807758	0.720359	0.782161	0.754395	0.74669	0.774782	0.807801	0.756224	0.769452	0.75123	0.706904	0.735051	0.786744	0.66724	0.815469	0.706017	0.803688	0.745299	0.831301	0.716102	0.711233	0.764303	0.709273	0.735777	0.732019	0.692716	0.729314	0.656715	0.758408
1044	0.81578	0.74949	0.694291	0.805726	0.809073	0.73182	0.666637	0.779213	0.785309	0.722162	0.764375	0.771188	0.838984	0.764658	0.831563	0.672078	0.775271	0.663041	0.710334	0.770901	0.807993	0.720773	0.782498	0.754691	0.747139	0.775142	0.808099	0.756525	0.769726	0.751527	0.707153	0.735487	0.7871	0.667537	0.815786	0.706317	0.803932	0.745753	0.83159	0.71632	0.711753	0.764641	0.709549	0.736039	0.73235	0.692955	0.729643	0.657024	0.758702
1045	0.815884	0.749645	0.694422	0.805969	0.809258	0.731901	0.66695	0.779425	0.785453	0.722429	0.764671	0.771328	0.839102	0.764904	0.83166	0.672269	0.775389	0.663482	0.710466	0.771054	0.808208	0.721064	0.782764	0.754854	0.747417	0.775298	0.808242	0.756705	0.769914	0.751641	0.707291	0.73578	0.787288	0.66767	0.815929	0.706471	0.804054	0.746054	0.831771	0.716569	0.712227	0.764894	0.709723	0.736267	0.732644	0.693132	0.729853	0.657248	0.75887
1046	0.816067	0.749811	0.694749	0.806336	0.809538	0.732117	0.667346	0.779761	0.785642	0.722768	0.765002	0.771565	0.839159	0.765231	0.831837	0.672483	0.775498	0.663995	0.710686	0.771279	0.808482	0.72147	0.783081	0.754995	0.74772	0.775466	0.808461	0.756871	0.770059	0.751875	0.707434	0.736146	0.78754	0.667885	0.816114	0.706664	0.804275	0.746352	0.832058	0.71683	0.712711	0.765134	0.709836	0.736463	0.73293	0.693322	0.730111	0.657488	0.759053
1047	0.816408	0.750029	0.695075	0.806725	0.809892	0.732451	0.667837	0.780132	0.785935	0.723218	0.7654	0.771933	0.839379	0.765493	0.832115	0.672768	0.775743	0.664572	0.710964	0.771552	0.808783	0.721923	0.783437	0.755233	0.74812	0.775788	0.808812	0.757117	0.770405	0.7522	0.707708	0.736589	0.787879	0.668182	0.816438	0.706949	0.804528	0.746773	0.832331	0.717142	0.713251	0.765493	0.710083	0.736672	0.733239	0.693617	0.730442	0.657789	0.759313
1048	0.816696	0.750267	0.695278	0.807033	0.810112	0.732696	0.668211	0.780378	0.786233	0.723673	0.765825	0.77231	0.83969	0.765826	0.832294	0.672982	0.775954	0.665108	0.711229	0.771793	0.809087	0.722287	0.78377	0.755523	0.748546	0.776119	0.809151	0.757416	0.770772	0.752473	0.70794	0.736926	0.78819	0.668407	0.816687	0.707246	0.80478	0.747189	0.832581	0.717468	0.71375	0.765917	0.710386	0.736949	0.733619	0.693917	0.730732	0.658072	0.759581
1049	0.817021	0.750507	0.695691	0.807377	0.810381	0.732994	0.668589	0.780633	0.78656	0.724165	0.766239	0.772726	0.839985	0.766288	0.832558	0.673218	0.776199	0.665702	0.711554	0.772084	0.809401	0.722723	0.78416	0.755824	0.749009	0.77649	0.809524	0.757763	0.77106	0.75282	0.708155	0.73732	0.788597	0.66872	0.816954	0.707588	0.805109	0.747617	0.832948	0.717802	0.714296	0.766355	0.710678	0.737275	0.73405	0.694284	0.731109	0.658431	0.759978
1050	0.817394	0.750758	0.696085	0.807667	0.810699	0.733311	0.668999	0.780874	0.786927	0.724618	0.766589	0.773109	0.840304	0.766739	0.832808	0.673487	0.776511	0.666265	0.711787	0.772365	0.809652	0.723137	0.784513	0.756172	0.749498	0.776896	0.809928	0.758127	0.771473	0.753111	0.708402	0.737718	0.788987	0.669	0.817246	0.70789	0.805383	0.74805	0.833292	0.718165	0.714869	0.766778	0.710974	0.737601	0.734451	0.694659	0.731461	0.658809	0.760369
1051	0.817626	0.750942	0.696311	0.807919	0.810978	0.733518	0.669337	0.781064	0.787233	0.724961	0.766934	0.773406	0.840547	0.767184	0.832955	0.673698	0.776769	0.666767	0.711947	0.77257	0.80987	0.723479	0.784811	0.756494	0.750013	0.77724	0.810265	0.758467	0.771861	0.753287	0.708575	0.738028	0.789248	0.66917	0.817487	0.708158	0.80563	0.748449	0.833621	0.718514	0.715402	0.76713	0.711216	0.73789	0.734815	0.694893	0.731631	0.659051	0.760621
1052	0.817812	0.751136	0.696593	0.808164	0.811236	0.733741	0.669702	0.781325	0.787474	0.725269	0.767307	0.773639	0.840659	0.76764	0.833152	0.67388	0.776995	0.66725	0.712161	0.772767	0.810119	0.723881	0.785116	0.756777	0.750468	0.777529	0.810567	0.758797	0.772133	0.75349	0.708719	0.738382	0.789527	0.669414	0.817792	0.708379	0.805845	0.748785	0.833886	0.7188	0.7159	0.767426	0.711374	0.738137	0.735113	0.695119	0.73178	0.659325	0.760843
1053	0.818061	0.751379	0.696892	0.808436	0.811487	0.733952	0.670067	0.78158	0.787661	0.725552	0.767602	0.773817	0.840745	0.768039	0.833362	0.674079	0.77724	0.667716	0.71237	0.773012	0.810375	0.724292	0.785428	0.75705	0.750848	0.777806	0.810867	0.759077	0.772445	0.753696	0.7089	0.738717	0.789795	0.669645	0.818111	0.708576	0.806054	0.749121	0.834072	0.719069	0.71637	0.767754	0.711536	0.738373	0.735378	0.695363	0.73201	0.65969	0.761092
1054	0.818282	0.751548	0.697179	0.808729	0.811742	0.734148	0.67041	0.781797	0.787858	0.725865	0.767917	0.774032	0.840853	0.768381	0.833573	0.674261	0.777466	0.668209	0.712556	0.773245	0.810631	0.724677	0.78572	0.757291	0.751252	0.778082	0.811149	0.75933	0.772728	0.753915	0.709073	0.739037	0.790057	0.669834	0.818373	0.708811	0.806284	0.749497	0.834305	0.719345	0.716868	0.768099	0.711742	0.738625	0.73568	0.695567	0.73223	0.659994	0.761334
1055	0.81848	0.751665	0.697419	0.809063	0.81197	0.734319	0.670713	0.781978	0.787995	0.72616	0.768233	0.774215	0.840945	0.768653	0.833807	0.674419	0.777676	0.668708	0.712752	0.773503	0.810919	0.725062	0.786017	0.757508	0.751661	0.778347	0.811408	0.759556	0.772974	0.754145	0.709256	0.739331	0.790292	0.66999	0.818627	0.709076	0.806535	0.749903	0.834532	0.719586	0.717352	0.768485	0.711999	0.738885	0.735985	0.695724	0.732438	0.660266	0.761567
1056	0.818695	0.751809	0.697736	0.809388	0.81218	0.734497	0.671068	0.7822	0.788244	0.726566	0.768611	0.774492	0.841059	0.768949	0.834024	0.674567	0.777872	0.669209	0.712984	0.773756	0.811245	0.725495	0.786341	0.757712	0.75204	0.778624	0.811679	0.759789	0.77318	0.754436	0.709451	0.739672	0.790615	0.670209	0.818884	0.709327	0.806759	0.750296	0.834758	0.719844	0.717844	0.768865	0.712237	0.739159	0.736321	0.695959	0.732729	0.6606	0.76184
1057	0.818937	0.751963	0.698064	0.809736	0.812463	0.734662	0.671427	0.782377	0.788523	0.726992	0.768932	0.774802	0.841204	0.76926	0.834191	0.674742	0.778056	0.669706	0.713156	0.773974	0.811454	0.725832	0.786584	0.757932	0.752393	0.778898	0.811976	0.759996	0.77344	0.754679	0.709631	0.739988	0.790967	0.670401	0.819039	0.709557	0.807003	0.750698	0.834975	0.720138	0.718341	0.769196	0.712448	0.739424	0.736674	0.696157	0.733038	0.66091	0.762094
1058	0.819181	0.752105	0.698361	0.810061	0.812819	0.734912	0.671773	0.782573	0.788825	0.727392	0.76933	0.775114	0.841388	0.769601	0.834403	0.67496	0.778294	0.670254	0.71331	0.774197	0.811655	0.726129	0.786793	0.75822	0.75284	0.779194	0.812307	0.760248	0.773719	0.754909	0.709799	0.740301	0.791316	0.67058	0.819207	0.709834	0.807275	0.75112	0.835275	0.720439	0.718868	0.769512	0.712659	0.739677	0.737009	0.696322	0.733246	0.661124	0.762315
1059	0.819454	0.75236	0.69861	0.810339	0.813099	0.735116	0.672145	0.782835	0.789147	0.727772	0.769758	0.775429	0.841541	0.770046	0.834615	0.675165	0.778532	0.670751	0.713528	0.774466	0.811924	0.726489	0.787112	0.758546	0.753299	0.779548	0.812622	0.760565	0.774024	0.755122	0.709972	0.740613	0.79166	0.670776	0.819484	0.710072	0.807496	0.751472	0.835516	0.720724	0.719366	0.769807	0.712781	0.739883	0.737287	0.696594	0.733498	0.661428	0.762589
1060	0.819722	0.752606	0.698833	0.810595	0.813338	0.735316	0.67249	0.783046	0.789363	0.728049	0.770036	0.775641	0.841642	0.770457	0.834782	0.675298	0.778692	0.67117	0.713693	0.774668	0.812108	0.726789	0.78737	0.758814	0.753678	0.779892	0.812883	0.760821	0.774294	0.755279	0.710126	0.74092	0.791986	0.670936	0.819706	0.71024	0.8077	0.751787	0.835629	0.720884	0.719788	0.770076	0.712907	0.740067	0.737555	0.696823	0.733758	0.661724	0.762818
1061	0.820058	0.752859	0.699136	0.810863	0.813705	0.73567	0.672895	0.783353	0.789664	0.728372	0.770417	0.775934	0.84184	0.770895	0.835033	0.675503	0.778963	0.671694	0.713896	0.774925	0.812388	0.727188	0.787712	0.759073	0.754128	0.780253	0.813175	0.76113	0.774628	0.755568	0.71038	0.741307	0.792353	0.671132	0.820017	0.710534	0.807964	0.752224	0.835904	0.721168	0.720334	0.770431	0.713139	0.740316	0.737874	0.697089	0.734035	0.662046	0.763088
1062	0.820401	0.7531	0.699382	0.811162	0.814033	0.7359	0.673303	0.783689	0.790003	0.728778	0.770883	0.776301	0.842047	0.771377	0.835277	0.675715	0.779251	0.672216	0.71414	0.775213	0.81272	0.727642	0.788133	0.7593	0.754619	0.780588	0.813398	0.761492	0.774973	0.755894	0.710638	0.74172	0.792692	0.671324	0.820407	0.710825	0.808171	0.752647	0.836152	0.721542	0.72096	0.770781	0.713312	0.740563	0.738176	0.697366	0.734359	0.662408	0.763421
1063	0.8207	0.753263	0.699623	0.81156	0.814385	0.736131	0.673721	0.783988	0.790318	0.729211	0.771314	0.776597	0.842277	0.771755	0.83549	0.675942	0.779526	0.672704	0.714349	0.77543	0.812974	0.72807	0.788476	0.759583	0.75514	0.780919	0.813646	0.761843	0.775268	0.756213	0.710875	0.742183	0.793093	0.671565	0.820743	0.711089	0.808389	0.753081	0.836359	0.721867	0.721508	0.771104	0.713514	0.740845	0.738513	0.697578	0.734648	0.662714	0.763725
1064	0.821001	0.753453	0.69996	0.812018	0.814864	0.736481	0.674197	0.784343	0.790705	0.729696	0.771814	0.776969	0.84262	0.772188	0.835776	0.676239	0.779868	0.673301	0.714614	0.775715	0.813287	0.728538	0.788848	0.759974	0.755711	0.781272	0.814018	0.762256	0.775636	0.756611	0.711173	0.742638	0.793526	0.671878	0.821072	0.711485	0.808701	0.753615	0.836769	0.722319	0.722108	0.771462	0.71381	0.741199	0.738908	0.697806	0.734885	0.663018	0.764046
1065	0.821241	0.753619	0.700203	0.81239	0.815161	0.736676	0.674551	0.7846	0.791045	0.730174	0.772252	0.777359	0.842917	0.772595	0.836034	0.67645	0.780168	0.673859	0.714904	0.776028	0.813615	0.728938	0.789189	0.760341	0.756245	0.78158	0.814335	0.762617	0.775959	0.756903	0.711398	0.742985	0.793816	0.672114	0.821314	0.711769	0.808949	0.754062	0.837097	0.722675	0.722679	0.771787	0.714001	0.741493	0.739242	0.697963	0.735051	0.663248	0.764296
1066	0.821463	0.753776	0.700386	0.812687	0.815367	0.736904	0.674907	0.784831	0.791318	0.730636	0.772625	0.777678	0.843163	0.772908	0.836309	0.676644	0.78047	0.674369	0.715131	0.776272	0.813876	0.729341	0.78947	0.760715	0.756758	0.78192	0.814695	0.762925	0.776262	0.757121	0.711587	0.743341	0.794111	0.672348	0.821536	0.711959	0.809174	0.754474	0.837324	0.722877	0.723102	0.772134	0.714189	0.741739	0.739572	0.698134	0.735241	0.663472	0.764501
1067	0.821698	0.753961	0.700658	0.812992	0.815636	0.737198	0.675308	0.785096	0.791598	0.73106	0.773011	0.777962	0.843363	0.773283	0.836608	0.676861	0.780752	0.674916	0.715352	0.776523	0.814145	0.729775	0.789759	0.761038	0.757249	0.782249	0.815061	0.763244	0.776577	0.757371	0.711798	0.743721	0.794423	0.672576	0.821804	0.712208	0.809438	0.754883	0.837585	0.723119	0.723582	0.772506	0.714405	0.742008	0.739921	0.698327	0.735472	0.663729	0.76474
1068	0.821927	0.754173	0.70099	0.813208	0.815882	0.737594	0.675748	0.785396	0.791868	0.731474	0.773396	0.778244	0.843492	0.773715	0.836966	0.677088	0.781033	0.675497	0.715572	0.776788	0.814431	0.730244	0.790031	0.761327	0.757725	0.782584	0.815502	0.763574	0.776945	0.757627	0.712041	0.744136	0.794705	0.672787	0.822097	0.712447	0.809748	0.755285	0.837846	0.723314	0.724076	0.772935	0.714626	0.742268	0.74026	0.698511	0.735723	0.66398	0.764926
1069	0.822171	0.754382	0.701289	0.813489	0.816123	0.737876	0.676123	0.785632	0.792146	0.731865	0.773739	0.778512	0.843636	0.774083	0.837264	0.677295	0.781288	0.676044	0.715808	0.777064	0.814709	0.73068	0.790331	0.761559	0.758147	0.782866	0.815813	0.763837	0.777217	0.757854	0.712227	0.744481	0.795011	0.672981	0.822352	0.71271	0.81	0.75567	0.838081	0.723559	0.724584	0.77331	0.714832	0.742532	0.740628	0.698719	0.735989	0.664253	0.765193
1070	0.822417	0.754599	0.70159	0.81377	0.816358	0.738158	0.676499	0.785849	0.79239	0.732216	0.774052	0.778702	0.84373	0.774412	0.837579	0.677517	0.78154	0.676594	0.716024	0.77733	0.81496	0.731122	0.790633	0.761722	0.758533	0.783119	0.816066	0.764055	0.777431	0.758056	0.712364	0.744804	0.795335	0.673158	0.822627	0.712994	0.810232	0.75603	0.83828	0.72381	0.725082	0.773676	0.715034	0.742788	0.741024	0.698966	0.736315	0.664562	0.76553
1071	0.822673	0.754828	0.701967	0.814152	0.816685	0.738395	0.676857	0.786046	0.792693	0.732559	0.774389	0.778934	0.843882	0.774818	0.837811	0.677707	0.781713	0.67713	0.716242	0.777581	0.815214	0.73155	0.790923	0.761923	0.758895	0.783379	0.816317	0.764288	0.777655	0.758291	0.712552	0.745127	0.795689	0.673351	0.822877	0.713316	0.810486	0.756368	0.838533	0.724094	0.725603	0.774047	0.715292	0.743086	0.741421	0.699188	0.736585	0.664854	0.765854
1072	0.822951	0.755048	0.702287	0.814538	0.817012	0.738611	0.677179	0.786306	0.793012	0.732898	0.774694	0.779212	0.844005	0.775168	0.837996	0.677869	0.781885	0.677602	0.716481	0.777866	0.815505	0.731959	0.791276	0.76211	0.759231	0.783649	0.816551	0.764503	0.777879	0.758496	0.712765	0.745439	0.796023	0.67354	0.823075	0.713608	0.810717	0.756762	0.838782	0.724393	0.726134	0.774364	0.715513	0.74339	0.7418	0.69941	0.736843	0.665154	0.766165
1073	0.823258	0.755223	0.702521	0.814867	0.817317	0.738769	0.677498	0.78657	0.793326	0.733272	0.775059	0.779547	0.844194	0.775523	0.838144	0.678027	0.782124	0.678065	0.716663	0.778102	0.815733	0.732313	0.79157	0.762323	0.759615	0.783939	0.816803	0.764759	0.778131	0.758747	0.712974	0.745779	0.796346	0.673774	0.82331	0.713845	0.810881	0.757154	0.839023	0.724662	0.726642	0.774638	0.715685	0.743584	0.742104	0.699624	0.737104	0.665497	0.76645
1074	0.823606	0.755468	0.702877	0.815316	0.817719	0.73904	0.67796	0.786913	0.793708	0.733726	0.775582	0.779949	0.844532	0.776048	0.838367	0.678269	0.782441	0.67863	0.716908	0.7784	0.816033	0.732769	0.791936	0.762748	0.760171	0.784362	0.817243	0.765188	0.778545	0.759109	0.713296	0.74623	0.796711	0.674094	0.823651	0.714144	0.811158	0.757592	0.839379	0.72501	0.727267	0.775023	0.716008	0.743863	0.742458	0.699901	0.737439	0.665876	0.766746
1075	0.823883	0.755636	0.703194	0.81568	0.818066	0.739363	0.678424	0.787304	0.793959	0.734113	0.776027	0.780271	0.844751	0.776434	0.838583	0.678508	0.78272	0.679174	0.717106	0.778651	0.816307	0.733161	0.7923	0.763122	0.760677	0.784743	0.817614	0.765522	0.778888	0.759413	0.713553	0.746622	0.797018	0.674368	0.82396	0.714425	0.811451	0.758089	0.839732	0.725326	0.727871	0.775314	0.71627	0.744122	0.742792	0.700122	0.737726	0.666166	0.76694
1076	0.824131	0.755796	0.703512	0.816008	0.818379	0.73969	0.678901	0.787679	0.794186	0.734516	0.776429	0.780627	0.844999	0.77679	0.838849	0.678766	0.783043	0.679767	0.717332	0.778877	0.816589	0.733562	0.792629	0.763462	0.761196	0.785079	0.817927	0.7658	0.779206	0.759759	0.713788	0.74704	0.797362	0.674671	0.824313	0.71469	0.811715	0.758569	0.840053	0.725656	0.728505	0.775652	0.716507	0.744345	0.74312	0.700376	0.738001	0.666444	0.767154
1077	0.824386	0.756071	0.703856	0.816356	0.818695	0.740053	0.679369	0.787987	0.794451	0.73491	0.776807	0.780936	0.845268	0.77717	0.839193	0.679033	0.783404	0.68042	0.717656	0.779154	0.816943	0.734051	0.79299	0.763836	0.761704	0.785407	0.818276	0.766088	0.779534	0.760078	0.714034	0.747423	0.797702	0.674926	0.82465	0.714979	0.811996	0.758977	0.840331	0.726042	0.729157	0.776057	0.716804	0.744602	0.743511	0.70073	0.738297	0.666746	0.767464
1078	0.824597	0.756249	0.704071	0.816518	0.818889	0.740257	0.679624	0.788142	0.794601	0.735184	0.777003	0.781101	0.845326	0.777357	0.839377	0.67918	0.783575	0.680917	0.717827	0.779304	0.817136	0.734363	0.793184	0.764015	0.761949	0.785601	0.818463	0.766201	0.779673	0.760223	0.714152	0.747652	0.797962	0.675057	0.8248	0.715136	0.812158	0.759253	0.840443	0.726277	0.729592	0.776321	0.716943	0.744777	0.743809	0.700917	0.738423	0.666923	0.767631
1079	0.824843	0.756436	0.704328	0.816702	0.81914	0.740441	0.679912	0.788356	0.794835	0.735465	0.777221	0.781315	0.845411	0.777631	0.839589	0.679358	0.783761	0.681397	0.717973	0.779481	0.817326	0.734696	0.793393	0.764166	0.762261	0.785845	0.818705	0.766354	0.779913	0.760403	0.714293	0.747942	0.79828	0.675231	0.824966	0.715335	0.812351	0.759569	0.840621	0.726547	0.73008	0.776632	0.717136	0.745028	0.744147	0.70113	0.73861	0.667181	0.767865
1080	0.825073	0.75662	0.704573	0.816966	0.819428	0.740674	0.68024	0.788621	0.795105	0.735793	0.77754	0.781583	0.845564	0.777958	0.839831	0.679542	0.783989	0.681893	0.718162	0.779702	0.817567	0.735059	0.793668	0.764419	0.762689	0.786149	0.818996	0.766601	0.780205	0.760627	0.714483	0.74823	0.798586	0.675419	0.825177	0.715585	0.812563	0.759936	0.840868	0.726827	0.730609	0.776946	0.717361	0.745282	0.744489	0.701355	0.738839	0.66746	0.768101
1081	0.825252	0.756749	0.704715	0.817182	0.819669	0.740799	0.680451	0.788819	0.795383	0.736082	0.777857	0.781833	0.845708	0.778253	0.84002	0.679645	0.784145	0.682294	0.718274	0.779891	0.817742	0.735321	0.793891	0.764695	0.763112	0.786446	0.819291	0.766869	0.780484	0.76079	0.714629	0.748383	0.798799	0.675538	0.825283	0.715836	0.812714	0.760251	0.841132	0.727044	0.731095	0.777186	0.717578	0.745513	0.744796	0.701503	0.739031	0.667726	0.76827
1082	0.825521	0.756936	0.705006	0.817521	0.819985	0.74107	0.680847	0.789116	0.79569	0.736473	0.778256	0.782161	0.845923	0.778663	0.840258	0.679873	0.784394	0.682816	0.718492	0.780175	0.818013	0.735725	0.794212	0.765006	0.763596	0.786806	0.819616	0.767193	0.780819	0.761076	0.71487	0.748735	0.799163	0.675778	0.82555	0.716131	0.812983	0.760684	0.841431	0.727334	0.731632	0.777535	0.717833	0.745804	0.745156	0.701702	0.739276	0.667995	0.768501
1083	0.825824	0.757139	0.705397	0.818032	0.820409	0.741511	0.681427	0.7896	0.796076	0.736933	0.778788	0.782596	0.846235	0.779225	0.840575	0.680211	0.78475	0.683421	0.718821	0.780588	0.818408	0.736264	0.794687	0.765421	0.764271	0.787301	0.820018	0.767648	0.781284	0.761492	0.715227	0.74923	0.799642	0.676121	0.825994	0.716507	0.813367	0.761276	0.841833	0.727696	0.732254	0.777957	0.718166	0.746171	0.745551	0.701952	0.73961	0.668292	0.768757
1084	0.826129	0.757372	0.705741	0.81842	0.820767	0.741848	0.681898	0.789923	0.796414	0.737413	0.779254	0.782969	0.8465	0.779684	0.840855	0.68047	0.785063	0.684004	0.71911	0.780901	0.818742	0.736755	0.795064	0.76576	0.76481	0.787677	0.820365	0.768033	0.781648	0.761831	0.715524	0.749666	0.800046	0.676404	0.826326	0.716834	0.813661	0.761746	0.842157	0.728013	0.732831	0.778367	0.718423	0.746465	0.745939	0.702201	0.739907	0.668618	0.76907
1085	0.826476	0.757649	0.70614	0.818805	0.821119	0.742201	0.682391	0.790196	0.796747	0.737955	0.779729	0.783353	0.846789	0.780146	0.841128	0.680753	0.785404	0.684638	0.719422	0.781225	0.819092	0.737296	0.795432	0.766114	0.765311	0.788038	0.820719	0.768435	0.781985	0.762208	0.71586	0.750181	0.800501	0.676734	0.826683	0.717175	0.813986	0.762204	0.842459	0.728325	0.733393	0.778836	0.718654	0.746743	0.746333	0.702468	0.74019	0.66894	0.769443
1086	0.826869	0.757964	0.706557	0.819191	0.821484	0.742526	0.682894	0.790443	0.797101	0.738503	0.78021	0.783736	0.847066	0.780641	0.84142	0.681051	0.785735	0.685266	0.719751	0.781551	0.819414	0.737801	0.795814	0.766373	0.76579	0.788381	0.821049	0.768795	0.782352	0.762544	0.71612	0.750653	0.800922	0.677013	0.826999	0.717509	0.814289	0.762669	0.842781	0.728698	0.73399	0.779279	0.718933	0.747068	0.74681	0.702746	0.740531	0.669318	0.769845
1087	0.82717	0.758193	0.706822	0.819468	0.82178	0.742759	0.683295	0.79065	0.797413	0.738956	0.780603	0.784018	0.847276	0.781056	0.841634	0.681207	0.785951	0.685785	0.720011	0.781774	0.819703	0.738246	0.796124	0.766573	0.766212	0.788623	0.821316	0.769102	0.782632	0.762776	0.716308	0.75099	0.801208	0.677156	0.827189	0.717755	0.814469	0.763058	0.843032	0.728993	0.734543	0.779626	0.71914	0.747315	0.747201	0.702942	0.740822	0.669694	0.77015
1088	0.827412	0.75838	0.707049	0.81978	0.822078	0.742961	0.683661	0.790871	0.797666	0.739383	0.780986	0.784274	0.84748	0.781458	0.841877	0.681347	0.786168	0.686284	0.72021	0.781948	0.81998	0.73864	0.796385	0.766813	0.766635	0.788874	0.821579	0.769394	0.782886	0.762997	0.716527	0.751343	0.80147	0.677322	0.827394	0.717992	0.814661	0.76345	0.843253	0.729279	0.73512	0.779951	0.719339	0.747544	0.747554	0.703199	0.741094	0.670035	0.770459
1089	0.827652	0.758528	0.707297	0.820115	0.822352	0.743136	0.684044	0.791113	0.797875	0.739767	0.781333	0.784508	0.847648	0.781876	0.842131	0.681506	0.786361	0.686773	0.720404	0.782126	0.82026	0.738975	0.796641	0.767021	0.76704	0.789156	0.82183	0.769663	0.783147	0.763156	0.71665	0.75167	0.80171	0.677468	0.827609	0.718178	0.814835	0.763823	0.843452	0.729591	0.735694	0.780247	0.71959	0.747787	0.747907	0.703378	0.741342	0.670327	0.770678
1090	0.827867	0.758632	0.707543	0.820421	0.822623	0.743322	0.68443	0.791377	0.798058	0.740063	0.781656	0.784688	0.847731	0.782247	0.84239	0.681686	0.786559	0.687291	0.720591	0.782304	0.820559	0.739327	0.796888	0.767231	0.767456	0.789467	0.822109	0.76993	0.783408	0.763284	0.716734	0.751992	0.801954	0.677571	0.827791	0.718335	0.81502	0.764189	0.843631	0.72989	0.736254	0.780518	0.719802	0.747991	0.748193	0.703522	0.741561	0.670584	0.770845
1091	0.828126	0.758788	0.707835	0.820726	0.822927	0.743498	0.684795	0.79161	0.798268	0.740425	0.782033	0.784938	0.847827	0.782647	0.842671	0.681888	0.786814	0.687835	0.720755	0.782491	0.820838	0.739669	0.797159	0.767494	0.767902	0.789829	0.822414	0.770221	0.783705	0.763458	0.716877	0.752364	0.802225	0.677753	0.828031	0.71854	0.815259	0.764582	0.843846	0.730205	0.736851	0.780856	0.720037	0.748221	0.748499	0.703779	0.741812	0.670825	0.771082
1092	0.82841	0.758965	0.70814	0.821006	0.823222	0.743663	0.685128	0.791827	0.798499	0.740823	0.782441	0.785217	0.847939	0.783048	0.84286	0.682054	0.787027	0.688315	0.720942	0.782711	0.82113	0.740025	0.79747	0.767724	0.7683	0.790137	0.82271	0.770469	0.784003	0.763666	0.717007	0.752716	0.802514	0.67795	0.828294	0.718753	0.815471	0.764964	0.844093	0.730533	0.73746	0.781213	0.720255	0.748443	0.74884	0.703987	0.742074	0.671057	0.771282
1093	0.828695	0.759158	0.708421	0.821366	0.823584	0.743921	0.685515	0.792119	0.798795	0.741215	0.782887	0.785517	0.848069	0.783463	0.843084	0.682249	0.787293	0.688838	0.721183	0.783026	0.821464	0.740474	0.797867	0.767992	0.768761	0.790472	0.823029	0.77079	0.78437	0.763979	0.717228	0.75309	0.802873	0.678155	0.828565	0.719012	0.815715	0.7654	0.844366	0.73089	0.738084	0.781527	0.720416	0.748657	0.749164	0.704204	0.742344	0.671334	0.771497
1094	0.828995	0.759377	0.708681	0.821722	0.823932	0.744178	0.685933	0.79242	0.799167	0.741656	0.783351	0.78586	0.848286	0.783935	0.84333	0.682457	0.7876	0.689381	0.721386	0.783325	0.821785	0.740916	0.798277	0.768327	0.769289	0.790828	0.823326	0.77118	0.784752	0.764351	0.71752	0.753498	0.803254	0.678411	0.828864	0.719306	0.815999	0.765878	0.844672	0.731226	0.738665	0.781847	0.72061	0.748894	0.749484	0.704461	0.742605	0.671607	0.771736
1095	0.829281	0.759587	0.708978	0.82207	0.824249	0.744443	0.686341	0.792723	0.799505	0.742095	0.783797	0.786195	0.848505	0.78437	0.843577	0.682664	0.787887	0.689927	0.721609	0.783609	0.822118	0.741352	0.798663	0.768644	0.769786	0.791176	0.823637	0.771528	0.785092	0.764673	0.717774	0.753902	0.803617	0.67864	0.829153	0.719587	0.816274	0.766366	0.844988	0.731532	0.739221	0.782214	0.720837	0.749163	0.749843	0.70469	0.742863	0.671891	0.771997
1096	0.829571	0.759808	0.709333	0.822514	0.824583	0.744789	0.68682	0.793118	0.799905	0.742602	0.784299	0.786606	0.848811	0.784827	0.843921	0.682939	0.788256	0.690547	0.72189	0.783947	0.822538	0.741847	0.799115	0.769023	0.770348	0.791572	0.823995	0.771947	0.785462	0.765071	0.71809	0.754361	0.804055	0.678916	0.829501	0.719924	0.816608	0.766959	0.845387	0.731846	0.739764	0.782654	0.721123	0.749495	0.750264	0.704919	0.743148	0.672236	0.772316
1097	0.829835	0.760024	0.709612	0.822848	0.824902	0.745061	0.687227	0.793412	0.80021	0.743021	0.78471	0.786911	0.849026	0.785228	0.844158	0.68312	0.788518	0.691087	0.722119	0.784199	0.822838	0.742277	0.799466	0.76933	0.770841	0.791913	0.824298	0.772268	0.785784	0.765344	0.718321	0.754752	0.804388	0.679114	0.829758	0.720186	0.816854	0.767402	0.84568	0.732116	0.740288	0.782994	0.721339	0.749761	0.750609	0.705117	0.743384	0.672526	0.772597
1098	0.830091	0.76025	0.709875	0.823081	0.825169	0.745272	0.68756	0.793632	0.800459	0.743396	0.78505	0.78715	0.849207	0.785577	0.844295	0.683215	0.788688	0.691581	0.722306	0.784373	0.823056	0.742654	0.799743	0.769596	0.771279	0.792228	0.82456	0.7725	0.786031	0.765507	0.718464	0.755115	0.804632	0.679237	0.829919	0.720402	0.817049	0.767777	0.845929	0.732321	0.740758	0.783335	0.721568	0.75003	0.750936	0.70528	0.743553	0.672776	0.772879
1099	0.830324	0.760439	0.710129	0.82335	0.825447	0.74552	0.687932	0.793881	0.800701	0.743779	0.785415	0.787409	0.849392	0.785939	0.844491	0.68337	0.788889	0.692072	0.722518	0.784594	0.823312	0.74305	0.800027	0.769846	0.7717	0.792521	0.824839	0.772749	0.786302	0.765714	0.718664	0.755465	0.804923	0.679403	0.830162	0.720624	0.817241	0.768156	0.846174	0.732553	0.74126	0.783649	0.721754	0.750278	0.751281	0.705473	0.743782	0.673044	0.773144
1100	0.830518	0.760597	0.710336	0.823578	0.825724	0.745765	0.688302	0.794109	0.800884	0.744122	0.785743	0.78762	0.849525	0.786284	0.844659	0.683498	0.789037	0.692507	0.722722	0.784798	0.82352	0.743433	0.800267	0.770043	0.772072	0.792762	0.825095	0.772944	0.786562	0.765885	0.718864	0.755783	0.805195	0.679552	0.830411	0.720797	0.817351	0.768443	0.84635	0.732756	0.741752	0.783881	0.72186	0.750478	0.751589	0.70564	0.744008	0.673287	0.773382
1101	0.830723	0.760779	0.710526	0.823825	0.826004	0.745998	0.688672	0.794347	0.801086	0.744467	0.78608	0.787836	0.849702	0.786612	0.844856	0.683648	0.789233	0.692977	0.722927	0.784988	0.823747	0.743809	0.800505	0.770277	0.772475	0.793017	0.825347	0.773185	0.786827	0.766052	0.719061	0.756085	0.805458	0.67971	0.830643	0.721011	0.817538	0.768775	0.846567	0.732986	0.742263	0.784112	0.721985	0.750664	0.751887	0.705848	0.744247	0.673565	0.77362
1102	0.830959	0.760973	0.710797	0.824213	0.826345	0.746293	0.689081	0.79461	0.801383	0.744897	0.786514	0.788179	0.849972	0.787009	0.845153	0.683897	0.789521	0.693523	0.723195	0.785282	0.824093	0.74425	0.800824	0.770564	0.772946	0.793373	0.825694	0.773526	0.787165	0.766351	0.719315	0.756447	0.805822	0.679936	0.830957	0.721319	0.817855	0.769222	0.846889	0.733332	0.742865	0.78447	0.722236	0.750947	0.752305	0.70613	0.744563	0.673896	0.773911
1103	0.831188	0.761162	0.711077	0.824582	0.826671	0.746544	0.689494	0.79486	0.80168	0.745296	0.786896	0.788504	0.850164	0.787346	0.845442	0.684119	0.789782	0.694047	0.723436	0.785515	0.824423	0.744657	0.801116	0.77081	0.773397	0.793688	0.826023	0.773849	0.787496	0.766622	0.719533	0.756755	0.806128	0.680128	0.831246	0.721574	0.818118	0.769636	0.847175	0.733638	0.743435	0.784795	0.722472	0.751202	0.752706	0.706359	0.744852	0.674163	0.774151
1104	0.831426	0.761351	0.711354	0.824872	0.826938	0.746704	0.689822	0.795037	0.801915	0.745597	0.787183	0.788723	0.850291	0.787593	0.845639	0.684225	0.789992	0.69454	0.723585	0.785675	0.824647	0.744991	0.801368	0.771016	0.773778	0.793963	0.826271	0.774117	0.787749	0.766826	0.719647	0.757004	0.806356	0.680259	0.831423	0.721768	0.818348	0.769977	0.84739	0.733892	0.743963	0.785085	0.722662	0.7514	0.75302	0.70652	0.745058	0.674401	0.774324
1105	0.831659	0.761503	0.71163	0.82515	0.827181	0.746853	0.69013	0.795206	0.802114	0.74585	0.787457	0.788886	0.850373	0.787862	0.845828	0.684338	0.790178	0.695027	0.723687	0.785827	0.824829	0.74531	0.801611	0.771203	0.774161	0.794249	0.826527	0.774363	0.788024	0.767059	0.719771	0.757295	0.806641	0.680418	0.831611	0.721951	0.818532	0.77028	0.847574	0.734154	0.744478	0.785326	0.722839	0.751545	0.753302	0.706669	0.745239	0.674614	0.774482
1106	0.831861	0.761612	0.711834	0.825356	0.827387	0.746982	0.690439	0.79542	0.802284	0.746101	0.787713	0.789047	0.850406	0.788124	0.845984	0.684455	0.790337	0.695472	0.723784	0.785956	0.824983	0.745588	0.801819	0.771337	0.774483	0.794441	0.826713	0.774541	0.788259	0.767213	0.719898	0.757536	0.806877	0.680556	0.831773	0.722078	0.818609	0.770556	0.847685	0.734369	0.744928	0.785518	0.72296	0.751651	0.75354	0.706829	0.745399	0.674788	0.774667
1107	0.832101	0.761738	0.712075	0.82558	0.827645	0.747145	0.690757	0.795653	0.802449	0.746367	0.788015	0.789251	0.850511	0.788487	0.846168	0.68461	0.790558	0.695958	0.723903	0.786123	0.825179	0.745893	0.802069	0.771533	0.774824	0.794681	0.826918	0.774741	0.788515	0.767377	0.720044	0.757805	0.807148	0.680727	0.831962	0.722227	0.818752	0.770888	0.847846	0.734619	0.745416	0.78577	0.723112	0.751804	0.753768	0.707021	0.745602	0.675003	0.774886
1108	0.832352	0.761898	0.712341	0.825889	0.827954	0.747356	0.691102	0.795916	0.802692	0.746698	0.788372	0.789525	0.850673	0.788868	0.846403	0.684809	0.790813	0.696479	0.724085	0.786338	0.825445	0.746275	0.802382	0.771781	0.775246	0.794975	0.82718	0.775013	0.788798	0.767624	0.720238	0.758138	0.80747	0.68093	0.832198	0.722445	0.818975	0.771284	0.848081	0.734898	0.745935	0.78605	0.723311	0.752008	0.754056	0.707224	0.745818	0.67525	0.775131
1109	0.832615	0.7621	0.712613	0.826323	0.828394	0.747641	0.691483	0.796262	0.803031	0.747134	0.788841	0.789937	0.850925	0.789352	0.846715	0.685113	0.791145	0.697076	0.724375	0.78664	0.825844	0.74677	0.802802	0.772095	0.775771	0.795326	0.827498	0.775368	0.789142	0.767955	0.720527	0.758542	0.807881	0.681197	0.832496	0.722763	0.819305	0.771794	0.848412	0.735269	0.746526	0.786369	0.72358	0.752293	0.754392	0.707492	0.746083	0.675551	0.775478
1110	0.832892	0.762283	0.712892	0.826671	0.828724	0.747913	0.69188	0.796567	0.803356	0.747544	0.789271	0.790292	0.851177	0.789772	0.846978	0.685341	0.791442	0.697609	0.724617	0.786915	0.826158	0.747199	0.803161	0.772403	0.776238	0.795661	0.827801	0.775693	0.789451	0.768248	0.720764	0.758924	0.808229	0.681422	0.832772	0.723028	0.819585	0.772246	0.848702	0.735571	0.74706	0.786718	0.72383	0.752559	0.754749	0.707728	0.74633	0.675836	0.775763
1111	0.833221	0.762501	0.71325	0.827063	0.829052	0.748224	0.69232	0.796882	0.803731	0.747984	0.789736	0.790688	0.851507	0.790213	0.84729	0.68559	0.791793	0.698167	0.724884	0.787227	0.826477	0.747662	0.803563	0.772786	0.776759	0.796062	0.828156	0.77608	0.789768	0.768607	0.721027	0.759384	0.808611	0.681676	0.833092	0.723308	0.819938	0.772743	0.849051	0.735847	0.747588	0.787144	0.724131	0.752889	0.75518	0.707952	0.74658	0.676154	0.776018
1112	0.833479	0.762655	0.713494	0.827356	0.829314	0.748477	0.692687	0.797152	0.804025	0.748375	0.790114	0.790987	0.851726	0.790561	0.8475	0.685759	0.792035	0.698644	0.725091	0.787466	0.826748	0.748062	0.803874	0.773075	0.777192	0.796378	0.828448	0.776378	0.79004	0.768871	0.721215	0.759738	0.808913	0.681864	0.833343	0.723564	0.820182	0.773157	0.849322	0.736103	0.748088	0.787463	0.724345	0.753106	0.755515	0.708155	0.746798	0.676424	0.776268
1113	0.833727	0.762753	0.713672	0.827556	0.829489	0.74874	0.693066	0.797426	0.804296	0.748774	0.790477	0.791258	0.851931	0.790872	0.847633	0.685861	0.792234	0.699046	0.725279	0.787692	0.826976	0.748424	0.804131	0.773348	0.777571	0.796669	0.82873	0.776637	0.790311	0.769075	0.721353	0.760044	0.809142	0.682002	0.833555	0.723818	0.820349	0.773521	0.849547	0.736339	0.748567	0.787775	0.724535	0.753255	0.755828	0.708379	0.747031	0.676693	0.77655
1114	0.833957	0.762899	0.713885	0.827805	0.829712	0.748968	0.693407	0.797667	0.804548	0.749141	0.790806	0.791499	0.852109	0.791192	0.847809	0.685993	0.792431	0.699486	0.725459	0.787905	0.827224	0.748787	0.804392	0.773603	0.777972	0.796967	0.829002	0.776901	0.790569	0.769298	0.721511	0.760361	0.809414	0.682172	0.833787	0.724052	0.820549	0.773906	0.849803	0.73659	0.749054	0.788066	0.72471	0.753445	0.756133	0.708575	0.747233	0.676941	0.77677
1115	0.834144	0.763035	0.714045	0.828024	0.829912	0.749131	0.693676	0.797859	0.804731	0.749453	0.791036	0.791662	0.852212	0.791446	0.847939	0.686088	0.792563	0.69989	0.725592	0.788065	0.827452	0.749123	0.804604	0.773797	0.778341	0.79723	0.829248	0.777123	0.79078	0.769477	0.721612	0.760626	0.809648	0.682316	0.833979	0.724251	0.820711	0.774255	0.850047	0.736811	0.749503	0.788279	0.724825	0.753572	0.756373	0.708724	0.747382	0.677149	0.776929
1116	0.834317	0.763181	0.714245	0.828249	0.830151	0.749334	0.693961	0.798046	0.804983	0.7498	0.791346	0.791852	0.852341	0.791713	0.848094	0.686194	0.792702	0.700326	0.725743	0.788236	0.827699	0.749456	0.804831	0.774001	0.778705	0.797482	0.829464	0.777337	0.791003	0.769692	0.721771	0.760905	0.809928	0.682481	0.834217	0.724479	0.8209	0.774613	0.850286	0.737076	0.750018	0.78852	0.724942	0.753755	0.756634	0.70889	0.747553	0.677357	0.777117
1117	0.834517	0.76336	0.714478	0.828519	0.830382	0.749555	0.694267	0.798255	0.805213	0.750136	0.791662	0.792042	0.85246	0.792067	0.848301	0.686325	0.792872	0.700785	0.725927	0.788456	0.827949	0.749817	0.805083	0.774239	0.779112	0.797757	0.829694	0.777604	0.791254	0.769934	0.721978	0.761228	0.810244	0.682662	0.834477	0.724697	0.82108	0.77499	0.85052	0.737345	0.750537	0.788814	0.725103	0.754024	0.756949	0.709072	0.74774	0.677574	0.777309
1118	0.834736	0.763537	0.714735	0.828795	0.830638	0.749763	0.694586	0.798461	0.805453	0.750462	0.791991	0.792255	0.852594	0.792416	0.848553	0.686492	0.793068	0.701259	0.726083	0.788659	0.828164	0.750157	0.805309	0.774485	0.779517	0.798024	0.829961	0.777871	0.791509	0.770175	0.72217	0.761551	0.810557	0.682855	0.834747	0.724906	0.821292	0.775358	0.850748	0.737592	0.751014	0.789095	0.725291	0.754295	0.757293	0.709248	0.747951	0.677828	0.7775
1119	0.834974	0.763694	0.715045	0.829117	0.830958	0.750029	0.694963	0.798707	0.805727	0.750846	0.792385	0.792533	0.852789	0.792784	0.848855	0.686688	0.793328	0.701778	0.726297	0.788902	0.828413	0.750525	0.805566	0.77478	0.779949	0.798346	0.830283	0.778159	0.791828	0.770453	0.722382	0.761903	0.810896	0.683064	0.83504	0.725183	0.821572	0.775752	0.851006	0.737878	0.751583	0.789421	0.725518	0.754589	0.757679	0.709468	0.748242	0.678131	0.777786
1120	0.835231	0.763888	0.715331	0.829446	0.831262	0.750287	0.695358	0.798985	0.805962	0.751233	0.792746	0.792796	0.852969	0.793191	0.849128	0.686877	0.793586	0.702279	0.726552	0.789176	0.8287	0.750957	0.805879	0.77508	0.780392	0.798668	0.830618	0.778469	0.792143	0.770735	0.72262	0.762269	0.811265	0.683261	0.835326	0.725495	0.821865	0.77616	0.851289	0.738171	0.752145	0.789744	0.725779	0.75488	0.758072	0.709702	0.748557	0.678436	0.778086
1121	0.835495	0.764056	0.715599	0.829736	0.831539	0.750508	0.695728	0.799262	0.806201	0.751605	0.793083	0.793061	0.853156	0.79354	0.849345	0.687057	0.793802	0.702735	0.726768	0.789405	0.828959	0.751348	0.806161	0.775331	0.780798	0.798946	0.830913	0.778718	0.792387	0.770958	0.722784	0.762582	0.811586	0.683433	0.835551	0.725768	0.822149	0.776547	0.851561	0.738465	0.75263	0.790007	0.72601	0.755112	0.758416	0.709915	0.748838	0.678724	0.778335
1122	0.835705	0.764157	0.715817	0.830008	0.831807	0.750708	0.696064	0.799496	0.806412	0.751937	0.793384	0.793305	0.853313	0.793808	0.849492	0.687198	0.793949	0.703147	0.726936	0.78958	0.829186	0.751661	0.806398	0.775539	0.781163	0.799208	0.831146	0.778906	0.79262	0.771124	0.72289	0.762834	0.811836	0.683568	0.835701	0.725963	0.822376	0.776881	0.851755	0.738721	0.753108	0.790252	0.726176	0.755287	0.758693	0.710062	0.749039	0.678943	0.778522
1123	0.835912	0.764287	0.716033	0.830274	0.832051	0.750874	0.696368	0.799689	0.8066	0.752228	0.793653	0.793504	0.853426	0.794076	0.849652	0.687331	0.794099	0.703568	0.727086	0.789746	0.829397	0.751968	0.806645	0.775718	0.781497	0.799447	0.831347	0.779096	0.792803	0.771287	0.723026	0.763074	0.81208	0.683708	0.835858	0.726137	0.82255	0.777185	0.851937	0.738948	0.753547	0.790461	0.726337	0.755431	0.758941	0.710218	0.749231	0.679164	0.778714
1124	0.836075	0.764395	0.716175	0.830481	0.832208	0.750967	0.696577	0.7998	0.806724	0.752423	0.79382	0.793605	0.853433	0.794245	0.849728	0.687411	0.794156	0.703928	0.727166	0.789858	0.829556	0.752206	0.80685	0.775797	0.781731	0.799599	0.831412	0.779201	0.792863	0.771343	0.723099	0.763223	0.81224	0.683782	0.835918	0.72621	0.822573	0.777388	0.852017	0.739106	0.753865	0.790578	0.726426	0.755474	0.759074	0.710323	0.749333	0.679319	0.77884
1125	0.836284	0.764499	0.716377	0.830726	0.832433	0.751107	0.696859	0.799971	0.806895	0.75269	0.794089	0.793801	0.853523	0.794521	0.849864	0.687521	0.794288	0.704328	0.727281	0.78999	0.829727	0.752482	0.807087	0.775963	0.782056	0.799816	0.831599	0.779391	0.793021	0.771508	0.723228	0.763436	0.812452	0.683917	0.836059	0.726353	0.822711	0.777667	0.852179	0.739311	0.754282	0.790751	0.726563	0.755585	0.759291	0.71047	0.749492	0.679523	0.779011
1126	0.836519	0.764625	0.716617	0.830998	0.832694	0.751237	0.697158	0.800127	0.807062	0.752956	0.794382	0.794014	0.853628	0.794851	0.850044	0.687634	0.794451	0.704759	0.727391	0.790105	0.829882	0.752762	0.80735	0.776144	0.782396	0.800057	0.831833	0.779623	0.793195	0.771726	0.72342	0.763658	0.812665	0.684093	0.836212	0.726505	0.822887	0.777966	0.852373	0.739503	0.754743	0.790931	0.726707	0.75569	0.759525	0.710638	0.749684	0.679752	0.779204
1127	0.83672	0.764736	0.716846	0.831256	0.832946	0.751392	0.697463	0.800318	0.807263	0.753247	0.794681	0.79424	0.853744	0.795158	0.850215	0.687768	0.794633	0.705196	0.727517	0.790253	0.830061	0.753044	0.807607	0.776336	0.782744	0.800305	0.832048	0.779844	0.793383	0.771939	0.723589	0.763905	0.812921	0.684261	0.836428	0.726674	0.823053	0.778265	0.852563	0.73973	0.755189	0.791117	0.726873	0.755827	0.75977	0.710806	0.749853	0.679984	0.779394
1128	0.836955	0.764826	0.71709	0.831501	0.833211	0.751582	0.697818	0.800577	0.807509	0.753583	0.795052	0.79454	0.853898	0.795511	0.850366	0.687908	0.794836	0.705639	0.727644	0.790409	0.830246	0.753327	0.807884	0.776569	0.783141	0.800581	0.832305	0.780097	0.79363	0.772228	0.72377	0.764187	0.813219	0.68444	0.836741	0.726878	0.823246	0.77859	0.852779	0.740001	0.755679	0.791349	0.72708	0.75602	0.760063	0.710975	0.749995	0.680239	0.779592
1129	0.837125	0.764911	0.717307	0.831752	0.83346	0.75174	0.69812	0.80078	0.807716	0.753879	0.795357	0.794767	0.854019	0.795827	0.850536	0.68805	0.79503	0.706056	0.727769	0.790555	0.830417	0.753605	0.808118	0.776786	0.783511	0.800821	0.83253	0.780322	0.793838	0.772444	0.723924	0.764446	0.813481	0.684623	0.836968	0.727048	0.82343	0.778901	0.852965	0.740247	0.756122	0.791523	0.72725	0.75617	0.760311	0.711142	0.750163	0.680457	0.77977
1130	0.837235	0.76498	0.717516	0.832008	0.833718	0.751889	0.698412	0.800974	0.807916	0.754164	0.795619	0.794958	0.854127	0.796124	0.850738	0.688221	0.795251	0.706497	0.727895	0.7907	0.830578	0.753874	0.808333	0.777	0.783881	0.801051	0.832733	0.780532	0.794033	0.77263	0.724077	0.764709	0.813749	0.684824	0.837206	0.727198	0.823598	0.7792	0.853116	0.740508	0.756558	0.791681	0.727407	0.756315	0.760547	0.71131	0.750341	0.680676	0.779942
1131	0.837334	0.765068	0.717699	0.832269	0.833958	0.75204	0.698665	0.801127	0.808125	0.754441	0.795898	0.795142	0.854231	0.79639	0.850917	0.688359	0.795452	0.706892	0.72804	0.790884	0.830781	0.754152	0.808553	0.777206	0.784222	0.801287	0.832926	0.780735	0.794222	0.772785	0.724184	0.764968	0.814018	0.684992	0.837412	0.727362	0.823773	0.779493	0.853302	0.740745	0.756946	0.791801	0.727565	0.756442	0.760755	0.711484	0.750506	0.680854	0.780116
1132	0.837453	0.765177	0.717895	0.832513	0.834166	0.752204	0.698907	0.801296	0.808332	0.754726	0.796197	0.795336	0.854345	0.796678	0.851097	0.688496	0.795631	0.707255	0.728207	0.791062	0.830975	0.754457	0.808755	0.777451	0.784552	0.801504	0.833136	0.780957	0.794441	0.77297	0.724319	0.765237	0.814264	0.685197	0.837578	0.727546	0.823991	0.779838	0.853535	0.74096	0.757324	0.791911	0.727738	0.756587	0.760997	0.711667	0.750705	0.681051	0.780293
1133	0.837577	0.765252	0.71811	0.832737	0.834371	0.752357	0.699144	0.801492	0.808554	0.755047	0.796491	0.795557	0.854495	0.796964	0.851293	0.688651	0.795812	0.707639	0.728361	0.791238	0.831175	0.754764	0.808932	0.777697	0.784892	0.801755	0.833357	0.781194	0.794654	0.773135	0.724447	0.76548	0.814505	0.685383	0.837705	0.72773	0.824214	0.780177	0.853761	0.741151	0.757687	0.791986	0.727889	0.756711	0.761221	0.711876	0.750913	0.681259	0.78047
1134	0.83776	0.765339	0.718345	0.832939	0.834534	0.752536	0.699392	0.801697	0.808798	0.75536	0.796785	0.7958	0.85467	0.797216	0.851431	0.688772	0.795947	0.707979	0.72849	0.791423	0.831391	0.755036	0.809111	0.777911	0.785197	0.801992	0.83355	0.781397	0.79487	0.773294	0.724546	0.7657	0.814751	0.685503	0.837861	0.727909	0.824397	0.780471	0.85397	0.741314	0.757993	0.792071	0.728058	0.756826	0.761432	0.71206	0.751102	0.681453	0.780639
1135	0.837977	0.765451	0.7186	0.833188	0.834726	0.752737	0.699666	0.801928	0.809037	0.755671	0.797089	0.796059	0.854855	0.7975	0.851586	0.688926	0.796096	0.708346	0.728644	0.79161	0.831616	0.755329	0.809313	0.778143	0.785516	0.802207	0.833772	0.781597	0.795116	0.773509	0.724696	0.765966	0.815011	0.68567	0.838056	0.728095	0.824566	0.780789	0.854205	0.741525	0.758338	0.792174	0.728246	0.75696	0.761671	0.712233	0.751305	0.681675	0.780826
1136	0.838171	0.76553	0.718789	0.833411	0.834936	0.752854	0.699888	0.802071	0.809212	0.755947	0.79734	0.796231	0.854966	0.797769	0.851736	0.689068	0.796242	0.708703	0.728763	0.791772	0.831812	0.755586	0.809502	0.778309	0.785807	0.802393	0.833963	0.781733	0.795296	0.773666	0.724797	0.766195	0.815211	0.685799	0.838193	0.728241	0.824677	0.781041	0.8544	0.741754	0.758692	0.79221	0.728407	0.757044	0.761871	0.712388	0.75145	0.68185	0.780998
1137	0.838319	0.765559	0.718926	0.83359	0.835114	0.752918	0.70005	0.802119	0.809325	0.756159	0.797515	0.796343	0.855003	0.798013	0.851821	0.689138	0.796329	0.708985	0.728829	0.791896	0.831942	0.75577	0.809662	0.778416	0.786018	0.802512	0.834097	0.781806	0.795423	0.773765	0.724847	0.766363	0.815367	0.685859	0.838288	0.728348	0.824732	0.781214	0.854525	0.741939	0.758964	0.792192	0.728526	0.757071	0.762007	0.712501	0.751563	0.68198	0.781137
1138	0.838464	0.765604	0.719079	0.833765	0.835279	0.75301	0.700224	0.802209	0.809442	0.756371	0.797727	0.796474	0.85504	0.798235	0.851921	0.689213	0.796428	0.709255	0.728887	0.792002	0.832064	0.755955	0.809782	0.778549	0.786243	0.802653	0.834267	0.781914	0.795571	0.773874	0.724915	0.766536	0.815535	0.685962	0.838406	0.728471	0.824819	0.781424	0.854649	0.742109	0.759245	0.792152	0.728636	0.757095	0.762142	0.712608	0.751667	0.682125	0.781275
1139	0.838584	0.765654	0.719189	0.833906	0.83544	0.753059	0.700345	0.802258	0.809494	0.756538	0.797928	0.796546	0.85499	0.798418	0.852018	0.689265	0.79652	0.709512	0.728916	0.792089	0.832148	0.756127	0.809873	0.778679	0.786445	0.802789	0.834438	0.782015	0.795709	0.773958	0.724981	0.766683	0.815668	0.686076	0.838504	0.728595	0.824902	0.781637	0.854751	0.742259	0.759546	0.792059	0.728723	0.757094	0.76226	0.712689	0.751727	0.682267	0.781425
1140	0.838691	0.765676	0.719317	0.834047	0.835572	0.753152	0.700508	0.802326	0.809608	0.756741	0.798133	0.796665	0.855003	0.798622	0.8521	0.689314	0.7966	0.709723	0.728957	0.792165	0.832249	0.756273	0.809949	0.77877	0.786607	0.80291	0.834588	0.782094	0.795821	0.774047	0.725028	0.766842	0.815818	0.686179	0.838625	0.728701	0.82497	0.78182	0.854855	0.742405	0.75977	0.791959	0.728809	0.757087	0.762361	0.712781	0.751786	0.68239	0.781521
1141	0.838797	0.765696	0.719469	0.834169	0.835666	0.753277	0.700698	0.802417	0.809733	0.756938	0.798349	0.796815	0.855037	0.798821	0.852163	0.68933	0.796663	0.709867	0.728978	0.792192	0.832329	0.756381	0.80997	0.778831	0.786732	0.803011	0.834743	0.782163	0.79591	0.774143	0.725071	0.766992	0.815994	0.686295	0.838784	0.728793	0.825025	0.781983	0.854914	0.742518	0.759934	0.791829	0.728868	0.757053	0.762427	0.712863	0.751832	0.682504	0.781563
1142	0.838878	0.765689	0.719611	0.834318	0.835777	0.753405	0.700877	0.802511	0.809883	0.757162	0.79857	0.796963	0.855079	0.799024	0.852242	0.689386	0.796739	0.710051	0.72901	0.792264	0.832425	0.756506	0.810024	0.778932	0.786897	0.80314	0.834906	0.782256	0.796036	0.774221	0.725106	0.76715	0.816144	0.686398	0.838908	0.7289	0.825111	0.782168	0.855025	0.742669	0.760127	0.791708	0.728949	0.757033	0.762514	0.712946	0.75189	0.682621	0.781647
1143	0.838924	0.765652	0.719745	0.834498	0.835896	0.75357	0.701083	0.802602	0.810104	0.757449	0.798811	0.797146	0.855171	0.799263	0.852346	0.689473	0.796823	0.710238	0.72906	0.792362	0.832538	0.756646	0.810097	0.77902	0.787048	0.803282	0.835063	0.782341	0.796167	0.774284	0.72512	0.767325	0.816271	0.686484	0.839031	0.729006	0.825203	0.782352	0.855191	0.742856	0.760299	0.791577	0.729038	0.757009	0.762607	0.713036	0.751939	0.682741	0.781728
1144	0.838963	0.765606	0.719871	0.834635	0.835994	0.753676	0.701237	0.802671	0.810255	0.757662	0.799005	0.797277	0.855199	0.799467	0.852404	0.689527	0.796891	0.7104	0.729094	0.792437	0.832629	0.756731	0.810147	0.779109	0.787192	0.803397	0.835207	0.782417	0.796279	0.774352	0.725142	0.767479	0.816412	0.686574	0.839129	0.729105	0.825276	0.78252	0.855305	0.743012	0.760458	0.791435	0.729126	0.756992	0.762679	0.713111	0.751986	0.682838	0.781799
1145	0.838984	0.765538	0.720015	0.834771	0.836093	0.753763	0.701377	0.802752	0.810404	0.757868	0.799196	0.797407	0.855217	0.799682	0.852457	0.689586	0.796971	0.710572	0.729128	0.792526	0.832714	0.756787	0.810198	0.779242	0.787383	0.803533	0.83538	0.782524	0.796426	0.774438	0.725185	0.767641	0.816564	0.686675	0.839223	0.729215	0.825363	0.782695	0.855417	0.743188	0.760638	0.791306	0.729239	0.756996	0.762764	0.713182	0.75204	0.682936	0.781897
1146	0.838987	0.765458	0.720105	0.834878	0.836152	0.753856	0.701483	0.802809	0.810504	0.758012	0.79934	0.797477	0.855189	0.79979	0.852458	0.689623	0.797	0.710698	0.72913	0.792595	0.832787	0.756834	0.810224	0.779338	0.787516	0.803617	0.835493	0.782593	0.79652	0.774451	0.725181	0.767745	0.816668	0.686745	0.839257	0.729305	0.825443	0.782866	0.855506	0.743288	0.760753	0.791116	0.729305	0.756958	0.76279	0.713223	0.752077	0.68299	0.781956
1147	0.839041	0.76539	0.720182	0.834957	0.836198	0.753891	0.701554	0.80284	0.810556	0.758138	0.799478	0.79753	0.855139	0.799962	0.852461	0.689653	0.797033	0.710813	0.729125	0.79263	0.832839	0.756845	0.810228	0.779385	0.787589	0.803671	0.835573	0.782622	0.796574	0.774458	0.725154	0.767851	0.816798	0.686799	0.839286	0.729394	0.825503	0.783013	0.855571	0.743368	0.760842	0.790934	0.729357	0.756908	0.762811	0.713274	0.752146	0.683044	0.782
1148	0.83913	0.765336	0.720285	0.835015	0.836242	0.753943	0.701652	0.802883	0.810639	0.758286	0.799649	0.797611	0.85513	0.800116	0.852464	0.689686	0.797091	0.710945	0.729126	0.792653	0.832925	0.756875	0.810249	0.779436	0.787667	0.803752	0.835679	0.782671	0.796668	0.774497	0.725147	0.767978	0.816945	0.686876	0.83935	0.729485	0.825549	0.783144	0.855639	0.743469	0.76096	0.790802	0.729434	0.756872	0.762858	0.713347	0.752223	0.68311	0.782056
1149	0.839253	0.765316	0.720415	0.835143	0.836334	0.754035	0.701796	0.802955	0.810771	0.758451	0.799846	0.797718	0.855149	0.800237	0.852484	0.689735	0.797182	0.711121	0.729146	0.792726	0.83309	0.757007	0.810343	0.779534	0.787798	0.80389	0.835829	0.782783	0.796812	0.774552	0.725132	0.768113	0.817094	0.686963	0.839434	0.72959	0.825605	0.783316	0.855748	0.74365	0.761127	0.790697	0.729492	0.756825	0.762911	0.713436	0.752332	0.683191	0.782144
1150	0.839409	0.765292	0.72055	0.835298	0.836455	0.754119	0.701952	0.80305	0.810918	0.758658	0.80009	0.797861	0.855188	0.800449	0.852551	0.689802	0.797296	0.711339	0.729178	0.792811	0.833256	0.757162	0.81046	0.779664	0.787958	0.80406	0.836003	0.782905	0.796968	0.77463	0.725144	0.76829	0.81726	0.687028	0.839561	0.729694	0.825689	0.783501	0.855886	0.743862	0.761321	0.790649	0.729566	0.756803	0.762988	0.713533	0.752454	0.683267	0.782255
1151	0.83951	0.765245	0.720691	0.835427	0.8366	0.75417	0.702094	0.803103	0.81109	0.758872	0.800317	0.797994	0.855232	0.800639	0.852602	0.689854	0.7974	0.711543	0.729191	0.792871	0.833392	0.75728	0.81058	0.779769	0.788113	0.804196	0.836162	0.78299	0.797112	0.774709	0.725172	0.768466	0.817406	0.687089	0.8397	0.729754	0.825738	0.783663	0.856	0.74405	0.761503	0.790616	0.729652	0.756811	0.763058	0.713633	0.75252	0.683356	0.782368
1152	0.839595	0.765226	0.720822	0.83557	0.836763	0.754213	0.702231	0.80315	0.811263	0.759088	0.800527	0.798125	0.855254	0.800826	0.852639	0.68989	0.797502	0.711765	0.729209	0.792968	0.833554	0.757421	0.810733	0.77987	0.788262	0.804318	0.836296	0.783079	0.79722	0.77478	0.725179	0.76862	0.817553	0.68715	0.839825	0.729815	0.825787	0.783837	0.856107	0.744227	0.761682	0.79057	0.729726	0.756828	0.763129	0.71374	0.752584	0.683449	0.782484
1153	0.839707	0.765228	0.720941	0.835715	0.836914	0.754272	0.702373	0.803208	0.811399	0.759304	0.800738	0.798266	0.855278	0.801026	0.852694	0.689929	0.797595	0.712007	0.729229	0.793044	0.833691	0.757569	0.810837	0.779966	0.788442	0.80446	0.836461	0.783173	0.797358	0.774845	0.725199	0.768798	0.817708	0.687205	0.839937	0.729885	0.825841	0.784015	0.856228	0.744381	0.761912	0.790557	0.729807	0.756844	0.763208	0.713832	0.752665	0.683556	0.782604
1154	0.839786	0.765215	0.72101	0.835813	0.837034	0.754273	0.70245	0.803207	0.811471	0.759507	0.800911	0.798382	0.855261	0.801217	0.852721	0.689933	0.797627	0.712221	0.729198	0.793064	0.83374	0.757647	0.81086	0.779988	0.788564	0.804526	0.836584	0.7832	0.797442	0.774836	0.725178	0.768949	0.817821	0.687204	0.839995	0.729913	0.825858	0.784143	0.856306	0.744437	0.762107	0.790533	0.729864	0.756838	0.763254	0.713901	0.752723	0.683672	0.782713
1155	0.839945	0.765269	0.721163	0.835998	0.837225	0.754393	0.702644	0.80332	0.811631	0.759762	0.80116	0.798563	0.855337	0.801468	0.852838	0.69001	0.797766	0.712536	0.729253	0.793167	0.833906	0.757854	0.810988	0.780123	0.788836	0.804734	0.836797	0.78333	0.79764	0.774941	0.725245	0.769171	0.818021	0.687295	0.840134	0.730025	0.825962	0.784392	0.856478	0.744602	0.762427	0.790586	0.729972	0.756893	0.76338	0.714008	0.752843	0.683817	0.782872
1156	0.840184	0.765394	0.721364	0.836243	0.83746	0.754608	0.702908	0.803521	0.811816	0.760047	0.801456	0.798813	0.855463	0.801761	0.853029	0.690123	0.797962	0.712925	0.729375	0.793315	0.834154	0.758165	0.811161	0.780335	0.789227	0.805071	0.837102	0.783546	0.797945	0.775108	0.725376	0.769454	0.818281	0.687433	0.840308	0.730195	0.826119	0.78473	0.856734	0.74482	0.762851	0.79071	0.730136	0.756994	0.763556	0.714128	0.753012	0.683987	0.783069
1157	0.840367	0.765486	0.721536	0.836472	0.837672	0.754771	0.703163	0.803676	0.811991	0.760317	0.801726	0.799001	0.855567	0.802031	0.853172	0.690223	0.798138	0.713305	0.729457	0.793451	0.834349	0.758435	0.81131	0.780508	0.789579	0.805328	0.837355	0.783719	0.798176	0.77527	0.725481	0.769718	0.81853	0.687566	0.840485	0.730343	0.826254	0.785018	0.856933	0.74503	0.76327	0.790807	0.730245	0.757072	0.763731	0.714243	0.753157	0.684149	0.783239
1158	0.840557	0.765593	0.721741	0.836733	0.837909	0.754977	0.703481	0.803867	0.812209	0.760619	0.802026	0.799189	0.855695	0.80233	0.85334	0.690371	0.798361	0.713743	0.729548	0.793614	0.834563	0.758749	0.8115	0.780718	0.789999	0.805622	0.837633	0.783915	0.79843	0.775475	0.725616	0.770005	0.818826	0.687738	0.840708	0.730522	0.826437	0.785361	0.857163	0.745282	0.76375	0.790929	0.730338	0.757152	0.763941	0.714373	0.753324	0.684317	0.783433
1159	0.840755	0.765715	0.721927	0.836997	0.838147	0.755155	0.703772	0.804052	0.812424	0.760921	0.802326	0.799391	0.855854	0.802642	0.853521	0.690494	0.79858	0.714172	0.72965	0.793784	0.834771	0.759046	0.811684	0.780913	0.790398	0.805888	0.837887	0.784105	0.798666	0.775687	0.725751	0.770293	0.819113	0.687909	0.840919	0.730698	0.826603	0.785676	0.857371	0.745515	0.764228	0.791067	0.730455	0.757276	0.764171	0.714505	0.753481	0.684507	0.783606
1160	0.840919	0.765839	0.722066	0.837271	0.838376	0.755288	0.704047	0.804209	0.812618	0.761199	0.802591	0.799544	0.856005	0.802966	0.853669	0.690576	0.798796	0.714593	0.729728	0.793963	0.834933	0.759308	0.811831	0.781065	0.790778	0.806092	0.838121	0.784277	0.798844	0.775916	0.725868	0.770584	0.819417	0.688099	0.841139	0.730856	0.826736	0.785935	0.857524	0.745746	0.764727	0.791177	0.730532	0.757399	0.764405	0.714628	0.753621	0.684711	0.783739
1161	0.841114	0.765975	0.722253	0.837539	0.838612	0.75545	0.704342	0.804389	0.812832	0.761504	0.802895	0.799745	0.856182	0.80326	0.853851	0.690689	0.799009	0.715039	0.729844	0.79414	0.835148	0.759618	0.812021	0.781252	0.791173	0.806332	0.838351	0.784462	0.799062	0.776143	0.726006	0.770874	0.819691	0.688269	0.841341	0.731038	0.826898	0.786237	0.857715	0.745975	0.765231	0.791349	0.73065	0.75755	0.764662	0.714765	0.75378	0.684912	0.783905
1162	0.841344	0.766139	0.722471	0.837842	0.838875	0.755632	0.704658	0.804597	0.81309	0.761856	0.803253	0.800006	0.856427	0.803571	0.854092	0.690826	0.799244	0.715527	0.729992	0.794336	0.8354	0.759967	0.812254	0.781464	0.791593	0.806603	0.838586	0.784667	0.799309	0.776405	0.726179	0.771191	0.819977	0.688463	0.841542	0.731243	0.827081	0.78657	0.857929	0.746226	0.765775	0.791591	0.730806	0.75776	0.764966	0.714923	0.753953	0.685143	0.784083
1163	0.841582	0.766289	0.722701	0.838095	0.83913	0.755806	0.704958	0.804815	0.813322	0.762183	0.803595	0.800246	0.856657	0.80386	0.85432	0.690962	0.799481	0.715997	0.730169	0.79452	0.835662	0.760319	0.812483	0.781686	0.792011	0.806865	0.838797	0.784861	0.79956	0.776647	0.726332	0.771478	0.820221	0.688609	0.841743	0.731467	0.827275	0.786909	0.85815	0.746429	0.766293	0.791816	0.73099	0.757973	0.765262	0.715081	0.754129	0.685364	0.78427
1164	0.8418	0.766454	0.72293	0.838338	0.839368	0.755996	0.705285	0.805025	0.813541	0.762493	0.803912	0.800468	0.856842	0.804117	0.854519	0.691085	0.799694	0.716459	0.730338	0.794699	0.835937	0.760675	0.812719	0.78193	0.792411	0.807117	0.839004	0.785038	0.799796	0.776859	0.726511	0.771756	0.820453	0.688761	0.841957	0.731691	0.827491	0.787271	0.858395	0.746617	0.766777	0.792055	0.731156	0.758168	0.765546	0.715226	0.754323	0.685565	0.78448
1165	0.842009	0.766621	0.723129	0.838578	0.839572	0.756185	0.705595	0.805217	0.813757	0.762793	0.804215	0.800705	0.857022	0.804347	0.854694	0.691208	0.799869	0.716922	0.730488	0.794875	0.836172	0.761012	0.812959	0.782166	0.792801	0.807364	0.83921	0.785228	0.800027	0.77706	0.726666	0.772018	0.820687	0.688889	0.842126	0.731886	0.827681	0.787596	0.8586	0.74683	0.767253	0.792288	0.731314	0.758348	0.765831	0.715358	0.754508	0.685737	0.784678
1166	0.842229	0.766836	0.723356	0.838826	0.839825	0.756404	0.705885	0.805452	0.81399	0.763116	0.80453	0.800946	0.857251	0.804637	0.854906	0.691357	0.800097	0.71737	0.730679	0.795104	0.836435	0.761361	0.813242	0.78244	0.793223	0.807643	0.839448	0.785455	0.800287	0.777304	0.726813	0.772305	0.820956	0.689028	0.84235	0.732075	0.82789	0.787945	0.858854	0.747034	0.767728	0.792522	0.731494	0.758552	0.766138	0.715508	0.754699	0.685909	0.784892
1167	0.842456	0.767062	0.723581	0.839092	0.840084	0.756638	0.706188	0.805682	0.814231	0.763457	0.804854	0.801187	0.857499	0.804955	0.855131	0.691492	0.80034	0.717823	0.730863	0.79534	0.836685	0.761718	0.813533	0.782719	0.793647	0.807927	0.839687	0.785693	0.80053	0.777534	0.72697	0.772615	0.821223	0.689181	0.842582	0.732262	0.82813	0.7883	0.859125	0.747225	0.768184	0.79277	0.731669	0.758772	0.766427	0.715675	0.754899	0.686112	0.785114
1168	0.842676	0.767262	0.723804	0.839358	0.840339	0.756847	0.706477	0.805893	0.814461	0.763785	0.805167	0.801423	0.857712	0.805269	0.85533	0.691626	0.800559	0.718277	0.731033	0.795556	0.836923	0.762067	0.813795	0.782956	0.794061	0.808197	0.839931	0.78593	0.800777	0.77777	0.727124	0.772905	0.821492	0.689334	0.842783	0.732459	0.82835	0.788621	0.859358	0.747433	0.768645	0.793001	0.73183	0.758959	0.766708	0.71586	0.755101	0.686327	0.785325
1169	0.842895	0.767461	0.724044	0.839634	0.840616	0.757048	0.706737	0.806081	0.814696	0.764133	0.805498	0.801667	0.857938	0.805606	0.855527	0.691755	0.800772	0.71874	0.7312	0.795773	0.837147	0.762421	0.814058	0.78316	0.794479	0.80847	0.840184	0.786189	0.801023	0.778022	0.727248	0.773202	0.821758	0.689472	0.84295	0.732642	0.828552	0.788906	0.859583	0.747642	0.769123	0.793222	0.731983	0.759127	0.766987	0.716088	0.7553	0.686562	0.785527
1170	0.843136	0.767668	0.724287	0.839921	0.840891	0.757266	0.707038	0.806324	0.814936	0.764478	0.805813	0.801917	0.858162	0.805934	0.855748	0.691925	0.801019	0.719197	0.73139	0.796011	0.837409	0.762798	0.814336	0.783409	0.794908	0.808761	0.840457	0.78645	0.801302	0.778288	0.727428	0.773508	0.822057	0.689659	0.843186	0.732869	0.828801	0.789245	0.859824	0.747876	0.769591	0.793487	0.732154	0.759338	0.767288	0.716286	0.755523	0.686804	0.785754
1171	0.843386	0.767857	0.724518	0.840217	0.84116	0.757477	0.707362	0.806571	0.815166	0.764802	0.806106	0.802159	0.858347	0.806265	0.855953	0.692098	0.801259	0.719669	0.731563	0.79624	0.83768	0.763184	0.814591	0.783644	0.795339	0.809047	0.840745	0.786699	0.801604	0.778565	0.727648	0.773804	0.82238	0.689889	0.843436	0.733141	0.829085	0.789593	0.860046	0.748141	0.770045	0.793757	0.732313	0.759543	0.767591	0.716479	0.75577	0.687068	0.785981
1172	0.843627	0.768054	0.724758	0.840508	0.841432	0.757693	0.707671	0.80683	0.815402	0.765139	0.806406	0.802407	0.858551	0.806589	0.85617	0.692277	0.801509	0.720096	0.731762	0.796473	0.837932	0.763548	0.81486	0.783894	0.795757	0.809334	0.841024	0.786972	0.801884	0.778823	0.727851	0.774104	0.822686	0.690086	0.843681	0.733371	0.829331	0.789926	0.860267	0.748378	0.770496	0.794027	0.732483	0.759756	0.767875	0.716679	0.755996	0.687313	0.786219
1173	0.84389	0.768271	0.725026	0.84083	0.841725	0.757939	0.707998	0.807158	0.81566	0.765504	0.806715	0.802684	0.858796	0.806923	0.85643	0.692514	0.801823	0.720499	0.732017	0.796749	0.83822	0.763937	0.815181	0.784198	0.796199	0.809672	0.841338	0.787304	0.802206	0.779105	0.728085	0.77444	0.823018	0.690311	0.843997	0.733609	0.829592	0.790286	0.860504	0.748627	0.770955	0.794353	0.732686	0.760023	0.768173	0.716882	0.756236	0.687566	0.786504
1174	0.844134	0.768472	0.725266	0.841106	0.841977	0.758147	0.708303	0.807423	0.81589	0.765842	0.807008	0.802928	0.859003	0.807225	0.856655	0.692703	0.80207	0.720905	0.73222	0.796978	0.83846	0.76429	0.815451	0.784461	0.796603	0.809947	0.841603	0.787571	0.802468	0.77935	0.728286	0.774732	0.823316	0.690494	0.844239	0.733828	0.829839	0.790626	0.86073	0.748858	0.771394	0.794625	0.732855	0.760242	0.768452	0.717064	0.756438	0.687795	0.786726
1175	0.844371	0.76867	0.72549	0.841366	0.842201	0.758336	0.708597	0.807663	0.816121	0.766161	0.80729	0.803165	0.859184	0.807498	0.856868	0.692876	0.802279	0.721297	0.732411	0.797185	0.838667	0.764612	0.815706	0.784712	0.796985	0.810174	0.841848	0.787813	0.802673	0.779551	0.728473	0.775004	0.823594	0.690632	0.844428	0.734013	0.830062	0.79094	0.860939	0.74906	0.771825	0.794878	0.73302	0.76044	0.768707	0.71725	0.756611	0.688017	0.786924
1176	0.844595	0.768856	0.725727	0.841614	0.842435	0.758518	0.708876	0.807898	0.816321	0.766489	0.80757	0.803384	0.859365	0.807795	0.857066	0.693026	0.802492	0.72167	0.732591	0.797382	0.838862	0.764922	0.815937	0.784943	0.797349	0.810414	0.842074	0.788049	0.802893	0.779764	0.728654	0.775267	0.823859	0.690786	0.84463	0.734211	0.830282	0.791262	0.861155	0.749274	0.772244	0.795115	0.733172	0.76063	0.768962	0.717429	0.756789	0.688229	0.787121
1177	0.844814	0.76903	0.725957	0.841817	0.842652	0.758659	0.709137	0.808086	0.816468	0.766821	0.807836	0.803572	0.859523	0.80809	0.857233	0.69314	0.802662	0.722039	0.732729	0.797546	0.839016	0.765204	0.816112	0.785137	0.797676	0.810624	0.84225	0.788229	0.803071	0.779975	0.728816	0.775501	0.824104	0.690927	0.844813	0.734413	0.830512	0.79161	0.861396	0.74949	0.772644	0.795317	0.733276	0.760787	0.769202	0.717583	0.756945	0.688409	0.78726
1178	0.845023	0.769205	0.726193	0.842044	0.842883	0.758837	0.70941	0.808315	0.816654	0.767139	0.808111	0.803769	0.859698	0.808378	0.857422	0.69327	0.802865	0.722395	0.7329	0.797731	0.839202	0.765504	0.816324	0.785362	0.798022	0.810853	0.842458	0.788447	0.803296	0.780181	0.728986	0.775744	0.824355	0.691079	0.845003	0.734612	0.830727	0.791924	0.861607	0.749714	0.773047	0.795536	0.733425	0.760971	0.769469	0.717742	0.757113	0.688605	0.787441
1179	0.845209	0.769366	0.726436	0.842261	0.843116	0.759011	0.709656	0.808548	0.816823	0.76745	0.808381	0.803943	0.859863	0.808668	0.857592	0.693371	0.803064	0.722714	0.733084	0.7979	0.839378	0.765789	0.816516	0.785569	0.798346	0.811083	0.842658	0.788675	0.803537	0.780351	0.729129	0.775958	0.824571	0.69122	0.84516	0.734791	0.830902	0.792212	0.861793	0.749943	0.77344	0.795752	0.733597	0.761165	0.769741	0.717893	0.757268	0.688795	0.787641
1180	0.845395	0.769525	0.726685	0.842503	0.843363	0.759212	0.709929	0.808796	0.817023	0.767754	0.808652	0.804136	0.860055	0.808965	0.857786	0.693498	0.803307	0.723031	0.733256	0.798093	0.839555	0.766075	0.816739	0.785808	0.798693	0.811332	0.842873	0.788931	0.803796	0.780568	0.729307	0.776208	0.824812	0.691386	0.84538	0.735006	0.831104	0.792484	0.861975	0.750165	0.773823	0.795936	0.733747	0.761334	0.770007	0.718048	0.757441	0.688987	0.787839
1181	0.845592	0.76969	0.726927	0.842773	0.843628	0.759437	0.710251	0.80907	0.817266	0.76806	0.808948	0.804365	0.860268	0.80927	0.858027	0.693675	0.803568	0.723386	0.733462	0.798335	0.839793	0.766411	0.817029	0.786092	0.799079	0.811599	0.843122	0.789186	0.804076	0.780817	0.729527	0.776483	0.825112	0.691595	0.845618	0.735216	0.831322	0.792769	0.862167	0.750422	0.774233	0.796161	0.733929	0.761531	0.770299	0.718237	0.757652	0.689217	0.788067
1182	0.845797	0.769859	0.727152	0.843006	0.843831	0.759662	0.710556	0.809332	0.817485	0.768329	0.809219	0.804575	0.860463	0.809541	0.858259	0.693831	0.803793	0.723727	0.733651	0.798544	0.84001	0.766724	0.817291	0.786368	0.799437	0.811853	0.843361	0.789409	0.804329	0.781047	0.729716	0.776735	0.825388	0.691776	0.845834	0.735401	0.831524	0.79305	0.862331	0.750639	0.774608	0.796388	0.734133	0.761717	0.770575	0.718424	0.757861	0.689457	0.788294
1183	0.846009	0.770028	0.727379	0.843255	0.844063	0.759876	0.710867	0.809569	0.817703	0.768642	0.809498	0.804792	0.860654	0.809828	0.858462	0.69398	0.804007	0.724064	0.733837	0.798756	0.840227	0.767029	0.817534	0.786617	0.799777	0.812114	0.843587	0.789636	0.804565	0.781286	0.729912	0.776997	0.825668	0.691951	0.846062	0.735597	0.831735	0.793337	0.862511	0.750842	0.774969	0.796601	0.73432	0.761902	0.770845	0.718612	0.758062	0.689679	0.788497
1184	0.846253	0.770209	0.727612	0.843525	0.84432	0.76011	0.711233	0.809801	0.817935	0.768995	0.809799	0.805039	0.860858	0.810143	0.858665	0.694148	0.80422	0.724424	0.734037	0.798992	0.840463	0.767344	0.817786	0.786879	0.800118	0.812407	0.843818	0.789858	0.80478	0.781572	0.730145	0.777295	0.825987	0.692151	0.846332	0.735804	0.831967	0.793648	0.862709	0.751021	0.775314	0.796818	0.734513	0.76209	0.771104	0.718849	0.758302	0.689925	0.788708
1185	0.846438	0.77035	0.727803	0.843739	0.844511	0.760269	0.711484	0.809981	0.81811	0.769285	0.810041	0.805221	0.861003	0.81041	0.858837	0.694258	0.804386	0.724722	0.734183	0.799164	0.84065	0.767606	0.817989	0.787066	0.800415	0.812634	0.844013	0.790051	0.804974	0.781776	0.730306	0.777521	0.826236	0.69229	0.846524	0.735964	0.832147	0.793915	0.862868	0.751204	0.775647	0.797001	0.734666	0.762238	0.771333	0.719	0.758462	0.690113	0.788869
1186	0.846599	0.770477	0.72798	0.843938	0.844679	0.760382	0.711667	0.810111	0.818251	0.769573	0.810256	0.805369	0.861113	0.810669	0.858969	0.694322	0.804503	0.724975	0.734302	0.799295	0.840807	0.767837	0.818141	0.787188	0.800673	0.812835	0.844181	0.790233	0.805144	0.781936	0.730421	0.777712	0.826443	0.692372	0.846674	0.73611	0.832314	0.794167	0.863012	0.751371	0.775957	0.797157	0.73481	0.762373	0.771555	0.719093	0.758563	0.690263	0.788979
1187	0.846774	0.770611	0.728155	0.84414	0.844858	0.760526	0.711892	0.81028	0.818422	0.769847	0.810488	0.805543	0.861247	0.810907	0.859132	0.69442	0.804671	0.725263	0.734422	0.799449	0.840993	0.768076	0.818328	0.787351	0.800952	0.813047	0.844371	0.790422	0.805331	0.782112	0.730561	0.777919	0.826672	0.692494	0.846852	0.736261	0.832479	0.794419	0.863166	0.751549	0.776283	0.797333	0.734945	0.762509	0.771773	0.719223	0.758703	0.690423	0.789133
1188	0.846904	0.770707	0.728278	0.844295	0.844983	0.760601	0.712032	0.810397	0.818541	0.770041	0.810656	0.805666	0.861324	0.811076	0.859286	0.694481	0.804818	0.725517	0.734473	0.799553	0.841145	0.768253	0.818481	0.787451	0.801196	0.813202	0.844523	0.790554	0.805473	0.782231	0.730666	0.778066	0.826866	0.692585	0.846983	0.736364	0.832593	0.794631	0.863279	0.751723	0.776596	0.797475	0.735022	0.762589	0.771944	0.719305	0.758808	0.690547	0.789258
1189	0.847076	0.770838	0.728448	0.844476	0.845149	0.760751	0.712263	0.81058	0.818714	0.770302	0.810895	0.805846	0.861461	0.811309	0.859452	0.694587	0.804991	0.725805	0.734589	0.799704	0.841335	0.768497	0.818678	0.787623	0.801476	0.813406	0.844722	0.790758	0.805677	0.782406	0.730792	0.778273	0.827085	0.692709	0.847157	0.736513	0.832752	0.794882	0.863438	0.7519	0.776924	0.797666	0.735148	0.762719	0.772148	0.719436	0.758952	0.6907	0.789424
1190	0.84729	0.771003	0.728645	0.844677	0.845347	0.760974	0.712592	0.810842	0.818951	0.7706	0.811206	0.806089	0.861665	0.811548	0.859637	0.694757	0.80522	0.726149	0.734745	0.799898	0.841579	0.768792	0.81892	0.787855	0.801786	0.813651	0.844967	0.79103	0.805939	0.782621	0.730953	0.778528	0.827329	0.692869	0.847387	0.736696	0.832933	0.795144	0.863631	0.752074	0.777274	0.7979	0.735296	0.76288	0.772377	0.719627	0.759145	0.690871	0.789662
1191	0.847479	0.771145	0.72883	0.844863	0.84553	0.761152	0.712848	0.811041	0.819145	0.770887	0.811465	0.806282	0.861813	0.811801	0.859806	0.694869	0.805405	0.726448	0.734881	0.800063	0.841781	0.769052	0.819131	0.788065	0.802074	0.813868	0.845182	0.791246	0.806155	0.782811	0.731078	0.778758	0.82755	0.693015	0.847575	0.736854	0.833101	0.795412	0.863806	0.752247	0.777598	0.798104	0.735441	0.763031	0.772586	0.719769	0.759304	0.691026	0.789836
1192	0.847664	0.771286	0.729031	0.845044	0.845718	0.76136	0.713105	0.811248	0.819335	0.771202	0.811733	0.806473	0.861954	0.812131	0.859966	0.694958	0.805568	0.726728	0.735048	0.800226	0.841974	0.769317	0.81935	0.788301	0.802352	0.814083	0.845413	0.79147	0.806385	0.783013	0.731175	0.778993	0.827757	0.693174	0.847748	0.737015	0.833287	0.79571	0.864	0.752428	0.777923	0.798313	0.735608	0.763209	0.772792	0.719897	0.759456	0.691166	0.789985
1193	0.847853	0.771424	0.729224	0.845233	0.845907	0.761528	0.713352	0.811435	0.819528	0.771499	0.811992	0.806663	0.862094	0.812405	0.860139	0.695061	0.805743	0.727019	0.73519	0.800397	0.842171	0.769588	0.819564	0.788525	0.802656	0.814308	0.845627	0.791691	0.8066	0.783205	0.731293	0.779239	0.827979	0.693319	0.847932	0.737177	0.83346	0.795992	0.864183	0.752609	0.77824	0.798522	0.735758	0.76336	0.772998	0.720031	0.759614	0.691331	0.790149
1194	0.848025	0.771545	0.729414	0.84542	0.846108	0.761671	0.713566	0.811593	0.819723	0.771799	0.812237	0.806833	0.862213	0.812657	0.860323	0.695149	0.805909	0.727301	0.735322	0.800581	0.842362	0.769862	0.819775	0.788748	0.80298	0.814536	0.845836	0.791885	0.80678	0.783387	0.731425	0.779501	0.828207	0.693475	0.84813	0.73733	0.833623	0.796272	0.864358	0.7528	0.778546	0.798718	0.735909	0.763496	0.7732	0.720148	0.759762	0.691498	0.790299
1195	0.848229	0.771687	0.729592	0.845605	0.846281	0.761774	0.713764	0.811721	0.819888	0.772072	0.812444	0.806992	0.862313	0.812884	0.860475	0.695224	0.806071	0.727572	0.735421	0.800723	0.842532	0.770096	0.819953	0.788959	0.803274	0.814747	0.846002	0.792066	0.806965	0.783559	0.731518	0.779731	0.828416	0.693585	0.848279	0.737479	0.833775	0.796539	0.864517	0.752959	0.778823	0.798913	0.736033	0.763627	0.773388	0.720255	0.759913	0.691677	0.790428
1196	0.848451	0.771838	0.729804	0.845858	0.846487	0.761927	0.714054	0.811911	0.820084	0.772358	0.812708	0.807191	0.862482	0.813147	0.860684	0.695347	0.806301	0.727886	0.735575	0.800909	0.84275	0.770383	0.820191	0.789189	0.803606	0.814997	0.846222	0.792314	0.807206	0.783742	0.731643	0.779987	0.828661	0.693709	0.848453	0.737674	0.833981	0.796856	0.864739	0.753161	0.779161	0.799156	0.736195	0.763784	0.773623	0.720407	0.760119	0.691887	0.790626
1197	0.848646	0.771972	0.729986	0.846064	0.846654	0.762028	0.714305	0.812062	0.820264	0.772633	0.812942	0.807361	0.862632	0.813367	0.860876	0.695469	0.806495	0.728172	0.735703	0.801087	0.842933	0.770646	0.820397	0.789396	0.803938	0.81522	0.846431	0.792537	0.807408	0.783913	0.731782	0.780214	0.828892	0.693828	0.848613	0.737819	0.834128	0.797119	0.864913	0.753356	0.77948	0.799352	0.736317	0.763906	0.773812	0.720546	0.760293	0.69209	0.790798
1198	0.848812	0.772096	0.730174	0.846247	0.846824	0.762156	0.714548	0.812233	0.820425	0.772901	0.813157	0.807528	0.862772	0.813607	0.86104	0.695574	0.806667	0.728449	0.735812	0.801238	0.84309	0.770876	0.820588	0.789581	0.804226	0.815424	0.846612	0.792723	0.807601	0.784081	0.731903	0.780428	0.829115	0.693938	0.848765	0.737954	0.834275	0.797374	0.865065	0.753524	0.779788	0.799555	0.736449	0.764029	0.774015	0.720673	0.760452	0.692265	0.790965
1199	0.848955	0.772211	0.730371	0.846434	0.846998	0.762309	0.714806	0.81243	0.820578	0.773166	0.813355	0.807692	0.862923	0.813869	0.861203	0.695677	0.806856	0.728728	0.735922	0.801379	0.843225	0.771076	0.820776	0.789752	0.804489	0.815613	0.846793	0.792887	0.8078	0.784236	0.732015	0.780607	0.829332	0.69404	0.848895	0.738076	0.834433	0.797627	0.865214	0.753693	0.780109	0.79976	0.7366	0.764164	0.774232	0.720803	0.760621	0.69242	0.791139
1200	0.849114	0.772328	0.730558	0.846606	0.847164	0.762443	0.715053	0.812594	0.820722	0.773433	0.813572	0.807852	0.863069	0.814122	0.861349	0.695772	0.806994	0.728987	0.736026	0.801515	0.843378	0.771293	0.820958	0.789916	0.80475	0.815805	0.846965	0.79306	0.807976	0.784418	0.732142	0.780823	0.829557	0.694155	0.84905	0.738205	0.834565	0.79788	0.865351	0.753847	0.780416	0.79996	0.736723	0.764281	0.77443	0.720929	0.760757	0.692592	0.791292
1201	0.849234	0.77242	0.730728	0.846702	0.847301	0.762553	0.715251	0.812718	0.820832	0.773688	0.813762	0.807982	0.863181	0.814355	0.861438	0.69585	0.807052	0.729209	0.736078	0.801611	0.843488	0.771476	0.82109	0.790043	0.804973	0.815976	0.847102	0.793203	0.80812	0.784607	0.73227	0.781036	0.829776	0.694268	0.849211	0.738304	0.83464	0.798091	0.865424	0.753948	0.780685	0.800144	0.736814	0.764357	0.774605	0.721031	0.760833	0.692747	0.791415
1202	0.849401	0.772545	0.730913	0.84688	0.847471	0.762692	0.71551	0.812899	0.820975	0.773952	0.813984	0.808151	0.863331	0.814602	0.861583	0.695934	0.807183	0.729467	0.736185	0.801749	0.843658	0.771702	0.821287	0.790198	0.805219	0.816154	0.847251	0.793355	0.808272	0.784796	0.732397	0.781266	0.829997	0.694382	0.849368	0.738433	0.83478	0.798349	0.865563	0.754106	0.78099	0.80034	0.736928	0.764476	0.774804	0.721151	0.760965	0.692919	0.791562
1203	0.849609	0.772685	0.731103	0.847116	0.847653	0.762842	0.715815	0.813094	0.821114	0.774214	0.814232	0.808331	0.863511	0.814845	0.861751	0.696006	0.807325	0.729734	0.736328	0.801905	0.843875	0.771946	0.821517	0.790346	0.805448	0.81633	0.847392	0.793504	0.8084	0.785006	0.732526	0.781528	0.830227	0.694511	0.84953	0.73858	0.834935	0.798636	0.865732	0.754288	0.781315	0.800518	0.737031	0.764597	0.774996	0.721282	0.761101	0.693127	0.791709
1204	0.849801	0.772831	0.731291	0.847308	0.847829	0.762994	0.716091	0.813288	0.821281	0.774492	0.81448	0.808524	0.863669	0.81512	0.861908	0.696098	0.807473	0.729996	0.736453	0.802057	0.84407	0.772198	0.82174	0.790522	0.805717	0.816515	0.847557	0.79368	0.808571	0.785197	0.732666	0.781764	0.83045	0.694625	0.849688	0.738728	0.835103	0.798922	0.865897	0.754466	0.781632	0.800742	0.737161	0.764754	0.775214	0.721417	0.761257	0.693289	0.791858
1205	0.850006	0.773003	0.731477	0.847508	0.848009	0.763165	0.716386	0.813534	0.821497	0.774784	0.814738	0.808761	0.863843	0.815432	0.862083	0.69619	0.807647	0.730278	0.736589	0.802238	0.844293	0.772486	0.822009	0.790721	0.806012	0.816677	0.847713	0.793844	0.808748	0.785372	0.732813	0.781995	0.830669	0.694717	0.849841	0.738883	0.835323	0.799224	0.866088	0.754676	0.781967	0.801003	0.737315	0.76495	0.775469	0.721553	0.76144	0.693422	0.792015
1206	0.850198	0.773157	0.731676	0.847707	0.848207	0.763326	0.716656	0.813739	0.821669	0.775069	0.814995	0.80896	0.863991	0.815709	0.862253	0.696296	0.807825	0.730541	0.73672	0.802392	0.844483	0.772745	0.822234	0.790915	0.806306	0.816886	0.847896	0.794037	0.808943	0.78556	0.732962	0.782232	0.830891	0.694834	0.850003	0.739037	0.835504	0.799519	0.866265	0.754856	0.78228	0.801245	0.737464	0.765132	0.775699	0.721702	0.761625	0.693582	0.792175
1207	0.850367	0.773309	0.731879	0.847857	0.848404	0.763478	0.716888	0.813888	0.821816	0.775355	0.815259	0.809143	0.864104	0.815979	0.862406	0.696415	0.807996	0.73077	0.736831	0.802498	0.844619	0.772987	0.822416	0.791122	0.806612	0.817122	0.848115	0.794257	0.809171	0.785736	0.733119	0.782459	0.831098	0.69495	0.850161	0.739191	0.835658	0.799811	0.866422	0.755006	0.782574	0.8015	0.737621	0.765334	0.775921	0.72186	0.761819	0.693725	0.792318
1208	0.850568	0.773459	0.732087	0.848056	0.848609	0.763639	0.717147	0.814084	0.821993	0.775654	0.815529	0.809329	0.86424	0.816275	0.862578	0.696543	0.808191	0.731038	0.736965	0.802661	0.844809	0.773247	0.822626	0.791336	0.806935	0.81737	0.848333	0.794499	0.809404	0.785936	0.733279	0.782693	0.831331	0.695083	0.850332	0.739359	0.835843	0.800115	0.866609	0.755183	0.782883	0.801758	0.73778	0.765529	0.776158	0.722018	0.762018	0.693884	0.79249
1209	0.850793	0.773608	0.732311	0.848302	0.848852	0.763802	0.717415	0.814302	0.822154	0.775945	0.815804	0.809483	0.864366	0.816553	0.862774	0.696695	0.808424	0.731333	0.73712	0.802848	0.845024	0.773502	0.822828	0.791554	0.807284	0.81767	0.848566	0.794785	0.809657	0.78616	0.733453	0.782932	0.831588	0.69525	0.850522	0.739538	0.836032	0.800421	0.866816	0.75536	0.783181	0.802006	0.737945	0.765724	0.776404	0.722185	0.762244	0.694068	0.792693
1210	0.850995	0.77374	0.73252	0.848524	0.849059	0.763965	0.717677	0.814512	0.822331	0.77625	0.816072	0.809663	0.864503	0.816837	0.862949	0.696825	0.808633	0.731604	0.73726	0.803024	0.845217	0.773757	0.823037	0.791766	0.807602	0.817932	0.848789	0.795033	0.809891	0.786372	0.7336	0.783171	0.831825	0.695392	0.850689	0.739705	0.836216	0.800722	0.867005	0.755541	0.783484	0.802251	0.738102	0.765905	0.776631	0.722345	0.762442	0.694243	0.792879
1211	0.851204	0.773865	0.732719	0.848726	0.849235	0.764138	0.717947	0.814746	0.822545	0.776579	0.816355	0.809858	0.864659	0.817158	0.863125	0.696957	0.808838	0.73189	0.737388	0.803208	0.845407	0.774008	0.823235	0.79199	0.807914	0.818189	0.849011	0.795284	0.810134	0.786591	0.733733	0.783395	0.83206	0.695524	0.850845	0.73988	0.836422	0.801031	0.867208	0.755742	0.783802	0.802503	0.738262	0.766088	0.776867	0.722503	0.762622	0.694409	0.793064
1212	0.851433	0.773989	0.732934	0.848999	0.849446	0.764314	0.71823	0.814984	0.822774	0.776929	0.816631	0.810083	0.864831	0.817484	0.863297	0.697096	0.809061	0.732168	0.737567	0.803451	0.845662	0.774321	0.823514	0.792222	0.808257	0.818456	0.849252	0.79556	0.81039	0.786826	0.733887	0.783664	0.832332	0.695678	0.85103	0.740069	0.836638	0.801353	0.867418	0.755958	0.784127	0.802779	0.738437	0.766279	0.777113	0.722681	0.762833	0.694608	0.793277
1213	0.851583	0.774084	0.733132	0.849254	0.84964	0.764449	0.718469	0.815173	0.822949	0.777225	0.816864	0.810263	0.864986	0.817732	0.863436	0.697199	0.809239	0.732407	0.737699	0.803618	0.845847	0.774557	0.823739	0.792411	0.808551	0.818673	0.84947	0.795767	0.810587	0.78703	0.733992	0.783913	0.832536	0.695812	0.851165	0.740211	0.836806	0.801634	0.867582	0.756111	0.784392	0.803013	0.738576	0.766421	0.777301	0.722795	0.762984	0.694752	0.793443
1214	0.851732	0.77418	0.733312	0.849446	0.8498	0.764562	0.718674	0.815313	0.823099	0.777499	0.817075	0.810433	0.865127	0.817998	0.863561	0.697278	0.809411	0.732626	0.737796	0.803758	0.84599	0.774756	0.823926	0.792588	0.808805	0.81888	0.849664	0.795939	0.810758	0.787206	0.734076	0.784143	0.832719	0.695911	0.851306	0.740331	0.836963	0.801897	0.86773	0.756254	0.784679	0.803215	0.73868	0.766545	0.777458	0.72289	0.763129	0.694909	0.793594
1215	0.85188	0.774276	0.733469	0.849617	0.849939	0.764665	0.718873	0.81545	0.823233	0.777749	0.81728	0.810573	0.86523	0.818251	0.863678	0.697346	0.809545	0.732834	0.737885	0.803886	0.846128	0.774949	0.824106	0.792736	0.809039	0.819074	0.84982	0.79611	0.810911	0.787355	0.734168	0.78435	0.832894	0.696001	0.851423	0.740437	0.837097	0.802139	0.867849	0.756392	0.784933	0.803424	0.738784	0.766662	0.777621	0.722992	0.763283	0.695044	0.793743
1216	0.851996	0.774366	0.733591	0.849759	0.850049	0.764715	0.719023	0.815537	0.823315	0.777934	0.81744	0.810656	0.865289	0.818474	0.863762	0.69738	0.809631	0.733009	0.737936	0.803974	0.846223	0.775086	0.824244	0.79284	0.809237	0.819238	0.849928	0.796255	0.811012	0.787459	0.734241	0.78452	0.83303	0.696061	0.851512	0.740499	0.837197	0.802332	0.867923	0.756486	0.785146	0.80361	0.738851	0.766737	0.777748	0.723053	0.763425	0.69514	0.793879
1217	0.852157	0.774466	0.733742	0.849911	0.850178	0.764825	0.719229	0.815668	0.823456	0.778184	0.817653	0.810787	0.865388	0.818737	0.863883	0.697448	0.809751	0.733219	0.738024	0.804101	0.846377	0.775281	0.82443	0.79298	0.809465	0.819423	0.850075	0.796416	0.811161	0.787596	0.734334	0.784719	0.833204	0.696153	0.851628	0.740604	0.837322	0.802581	0.868038	0.756626	0.785393	0.803828	0.73896	0.766867	0.777926	0.723159	0.763576	0.695262	0.794011
1218	0.852342	0.774564	0.73388	0.850014	0.850271	0.764961	0.719442	0.815808	0.823609	0.778441	0.817879	0.810921	0.865457	0.819019	0.864012	0.697523	0.809846	0.733428	0.73811	0.804231	0.846543	0.775497	0.824617	0.793104	0.80966	0.819613	0.850196	0.796568	0.8113	0.787702	0.734426	0.784903	0.833371	0.696229	0.851726	0.740706	0.837422	0.802831	0.86813	0.756783	0.785637	0.80406	0.739078	0.767009	0.778121	0.723301	0.763737	0.695391	0.794135
1219	0.852508	0.774674	0.734028	0.850165	0.850409	0.765075	0.71967	0.815938	0.823757	0.778711	0.818112	0.811061	0.865573	0.819289	0.864138	0.697584	0.809974	0.73364	0.738208	0.804359	0.846702	0.775702	0.824816	0.793252	0.809896	0.819786	0.850341	0.796725	0.811468	0.787854	0.734536	0.78511	0.833568	0.696337	0.851858	0.740832	0.837567	0.803101	0.868265	0.756946	0.785894	0.804275	0.739198	0.767157	0.778315	0.723415	0.763891	0.695517	0.794267
1220	0.852685	0.774801	0.734198	0.85035	0.850579	0.765201	0.719937	0.81605	0.823935	0.779023	0.818379	0.811224	0.865752	0.819595	0.864278	0.697652	0.810143	0.733881	0.738338	0.804514	0.8469	0.775936	0.825052	0.793433	0.810191	0.819959	0.850526	0.796893	0.811683	0.788048	0.734671	0.785349	0.833814	0.696501	0.852033	0.741013	0.837764	0.803441	0.868461	0.757143	0.786182	0.804507	0.739348	0.767352	0.778552	0.723523	0.764039	0.695638	0.794389
1221	0.852863	0.774913	0.734359	0.850525	0.850748	0.765329	0.720183	0.816217	0.824094	0.779308	0.818626	0.811378	0.86588	0.819855	0.864421	0.69772	0.810287	0.734103	0.738443	0.804647	0.847074	0.776146	0.82527	0.793594	0.810431	0.820125	0.850687	0.797052	0.811863	0.788227	0.734789	0.785568	0.834016	0.696611	0.852186	0.741134	0.837912	0.803704	0.868606	0.757306	0.786442	0.804723	0.739475	0.767505	0.778746	0.723638	0.764195	0.695773	0.794528
1222	0.85304	0.775036	0.734506	0.850709	0.850943	0.76545	0.720437	0.816417	0.82424	0.77959	0.818874	0.811522	0.865995	0.820063	0.86456	0.697755	0.81042	0.734305	0.73853	0.804753	0.847209	0.776326	0.82548	0.793752	0.810636	0.82026	0.850832	0.79719	0.812041	0.788422	0.73492	0.785775	0.834216	0.696702	0.85235	0.741231	0.838051	0.803911	0.868728	0.757444	0.786696	0.804909	0.739592	0.767641	0.778919	0.723744	0.764353	0.695916	0.794687
1223	0.853203	0.775136	0.734661	0.850881	0.851107	0.765566	0.720667	0.81659	0.824381	0.779857	0.819107	0.811677	0.866113	0.820312	0.864698	0.697826	0.810567	0.734515	0.738629	0.804876	0.847369	0.776527	0.825688	0.793915	0.810875	0.820419	0.850985	0.797355	0.812209	0.7886	0.735027	0.785993	0.834404	0.696794	0.852496	0.741331	0.838195	0.804164	0.868872	0.757607	0.786947	0.805115	0.739705	0.767774	0.77909	0.723855	0.764513	0.696055	0.794826
1224	0.853383	0.775219	0.734827	0.851066	0.851265	0.765695	0.720884	0.81682	0.824536	0.780122	0.819327	0.811854	0.866217	0.820562	0.864859	0.697932	0.810722	0.734733	0.738736	0.805018	0.847556	0.776735	0.825906	0.794087	0.811112	0.820578	0.851143	0.797534	0.812349	0.788776	0.73511	0.786226	0.83457	0.696858	0.852642	0.741407	0.838314	0.804403	0.869005	0.757779	0.787185	0.805344	0.739805	0.767904	0.779235	0.723992	0.764696	0.696216	0.79497
1225	0.85353	0.775298	0.734986	0.85123	0.85142	0.765814	0.721099	0.816991	0.824662	0.780369	0.819548	0.812008	0.866319	0.820813	0.864994	0.698025	0.810869	0.734939	0.73883	0.805141	0.847726	0.776943	0.826109	0.794244	0.811349	0.820761	0.851296	0.797715	0.812513	0.788937	0.735196	0.786436	0.834732	0.696932	0.852764	0.741483	0.838447	0.804654	0.869147	0.757933	0.78742	0.805547	0.739914	0.76801	0.779396	0.724097	0.764848	0.696352	0.795099
1226	0.853622	0.775357	0.735129	0.85135	0.851549	0.765899	0.721277	0.817088	0.824727	0.78057	0.819743	0.812144	0.866413	0.821098	0.865095	0.69814	0.811012	0.735135	0.738912	0.805252	0.847883	0.77716	0.826289	0.794397	0.811605	0.820973	0.85144	0.797921	0.812692	0.789078	0.735262	0.786632	0.834876	0.69701	0.85285	0.741551	0.838601	0.804959	0.869317	0.758103	0.787649	0.805722	0.740014	0.768081	0.77957	0.724168	0.764978	0.69646	0.795195
1227	0.853753	0.775425	0.735296	0.851512	0.851691	0.766011	0.72149	0.817217	0.82485	0.780815	0.819965	0.812293	0.866526	0.82136	0.865224	0.698229	0.811171	0.735339	0.739007	0.805374	0.848051	0.777371	0.826486	0.794543	0.811856	0.821167	0.851592	0.798109	0.812859	0.78923	0.735345	0.786845	0.835043	0.69709	0.852961	0.741638	0.838752	0.80523	0.869479	0.758258	0.787882	0.805928	0.740128	0.768178	0.779729	0.724264	0.765121	0.696591	0.795316
1228	0.853905	0.775487	0.735487	0.851697	0.851841	0.766137	0.721722	0.817338	0.825008	0.781087	0.820202	0.812433	0.866655	0.821608	0.865383	0.698328	0.811358	0.735557	0.739118	0.805513	0.848234	0.7776	0.826707	0.794664	0.812101	0.821369	0.851741	0.798296	0.81303	0.789384	0.735431	0.787052	0.83522	0.697172	0.853076	0.741733	0.838909	0.805491	0.869645	0.758406	0.788112	0.806153	0.740264	0.768279	0.779897	0.724365	0.765268	0.696728	0.79545
1229	0.854039	0.775552	0.735657	0.851872	0.851992	0.766269	0.721951	0.81747	0.825137	0.78133	0.820438	0.812573	0.866752	0.821841	0.865499	0.698378	0.811501	0.735753	0.739197	0.805611	0.848391	0.777792	0.826887	0.794796	0.812331	0.821569	0.851897	0.798465	0.813202	0.789528	0.735525	0.787261	0.835377	0.69724	0.853174	0.741804	0.839047	0.805712	0.869793	0.758505	0.788325	0.806349	0.740381	0.768356	0.78004	0.724446	0.765385	0.696853	0.795572
1230	0.854176	0.775636	0.735834	0.852038	0.852149	0.766392	0.722195	0.817622	0.825292	0.781599	0.820687	0.812737	0.866878	0.822086	0.865617	0.698427	0.811648	0.735941	0.73928	0.805727	0.848546	0.777985	0.827073	0.794955	0.81258	0.821763	0.85206	0.798653	0.813375	0.789672	0.735617	0.787465	0.835564	0.697323	0.853299	0.741902	0.83919	0.805968	0.869946	0.758637	0.788569	0.80656	0.740507	0.768471	0.780199	0.724561	0.765521	0.696988	0.7957
1231	0.854336	0.775734	0.736026	0.852229	0.852318	0.766531	0.722466	0.817798	0.825495	0.781901	0.820955	0.812925	0.867031	0.822331	0.865739	0.698451	0.811812	0.736133	0.739374	0.805854	0.84871	0.778169	0.827269	0.79514	0.812859	0.821949	0.852245	0.798849	0.813546	0.789817	0.735722	0.787682	0.835787	0.697421	0.853452	0.742029	0.839339	0.806225	0.870103	0.758778	0.788841	0.806803	0.740646	0.768625	0.78035	0.724711	0.765676	0.697141	0.795838
1232	0.854471	0.775825	0.736195	0.852384	0.852458	0.766632	0.722708	0.817953	0.825649	0.78218	0.821213	0.813099	0.867159	0.822572	0.865857	0.69849	0.81194	0.736299	0.739457	0.805973	0.848841	0.778359	0.827436	0.795282	0.813081	0.822122	0.85238	0.799023	0.8137	0.789969	0.73581	0.787888	0.835971	0.697499	0.853587	0.742134	0.839482	0.806484	0.870253	0.758914	0.789067	0.807001	0.74076	0.76874	0.780505	0.724827	0.765812	0.697272	0.795983
1233	0.854567	0.775924	0.736334	0.852481	0.852575	0.766689	0.72294	0.818111	0.825771	0.78244	0.821472	0.813278	0.86727	0.822787	0.865941	0.698505	0.812018	0.73642	0.739498	0.806071	0.848923	0.778528	0.827556	0.795416	0.81326	0.822272	0.852477	0.79918	0.813838	0.790099	0.735885	0.788068	0.836142	0.697557	0.85371	0.742219	0.839607	0.806738	0.870375	0.759037	0.789274	0.807155	0.740851	0.76884	0.780662	0.724929	0.765915	0.697371	0.796112
1234	0.854716	0.776022	0.736518	0.852648	0.852728	0.766805	0.723182	0.81827	0.825925	0.782728	0.821731	0.813451	0.867411	0.823071	0.866066	0.698564	0.812149	0.736597	0.739605	0.806209	0.849076	0.778731	0.82774	0.795568	0.813491	0.822464	0.852628	0.799376	0.814013	0.790275	0.73597	0.788277	0.83632	0.69765	0.853854	0.742344	0.839755	0.807031	0.87055	0.759191	0.78951	0.807365	0.740974	0.76897	0.780837	0.725055	0.766072	0.697519	0.796283
1235	0.854891	0.776116	0.736724	0.852849	0.852886	0.766943	0.72344	0.818429	0.826095	0.783046	0.822007	0.813627	0.867582	0.823402	0.866221	0.698646	0.812295	0.736792	0.739758	0.806379	0.849251	0.778959	0.827954	0.795686	0.813721	0.822666	0.852774	0.799574	0.814196	0.790492	0.736057	0.788511	0.836493	0.697749	0.854019	0.742496	0.839927	0.807365	0.870773	0.759372	0.789741	0.807598	0.741106	0.769111	0.781024	0.725195	0.766268	0.697703	0.79651
1236	0.855049	0.776217	0.736906	0.853023	0.853028	0.767052	0.723652	0.818572	0.826238	0.783322	0.822242	0.813787	0.867706	0.823683	0.866358	0.698721	0.812431	0.736974	0.739876	0.806523	0.849414	0.779168	0.828141	0.795852	0.813947	0.822854	0.85293	0.799776	0.814365	0.790676	0.736137	0.788726	0.836662	0.697854	0.854151	0.742622	0.84007	0.807642	0.870937	0.759523	0.789965	0.807807	0.741222	0.769233	0.781192	0.725308	0.766423	0.697841	0.796673
1237	0.855232	0.776331	0.737097	0.853203	0.85318	0.767171	0.723828	0.818701	0.826379	0.783587	0.822453	0.81393	0.867817	0.823998	0.866496	0.698815	0.812575	0.73718	0.740016	0.806684	0.849614	0.779387	0.828341	0.796077	0.81421	0.823084	0.853142	0.800029	0.814573	0.790867	0.736206	0.788937	0.836821	0.697993	0.854275	0.742764	0.840201	0.807933	0.871102	0.759675	0.79021	0.80804	0.741353	0.769373	0.781373	0.725424	0.766587	0.697983	0.796816
1238	0.855391	0.776435	0.737281	0.8534	0.853342	0.767301	0.724045	0.81885	0.826523	0.783856	0.822677	0.814091	0.867943	0.824274	0.866639	0.698901	0.812727	0.737368	0.74013	0.80682	0.84979	0.779592	0.828544	0.796263	0.814448	0.823264	0.853313	0.800236	0.814734	0.791058	0.736301	0.789155	0.837008	0.698112	0.854408	0.74289	0.840344	0.808198	0.871265	0.75983	0.790447	0.808248	0.741471	0.769492	0.781542	0.725539	0.766741	0.698121	0.796976
1239	0.855531	0.776553	0.737461	0.853617	0.853504	0.76741	0.724258	0.818992	0.826648	0.784098	0.822878	0.814246	0.868042	0.824498	0.866811	0.69899	0.812886	0.737538	0.740232	0.806941	0.849955	0.779794	0.828736	0.796448	0.814665	0.823397	0.853462	0.800419	0.814845	0.791242	0.736403	0.78938	0.837217	0.698225	0.854523	0.743002	0.840482	0.80841	0.871384	0.75998	0.790665	0.808426	0.74157	0.769583	0.781693	0.72565	0.766873	0.698231	0.797126
1240	0.855671	0.776638	0.73761	0.853786	0.85364	0.767526	0.724459	0.819136	0.826784	0.784356	0.823091	0.814409	0.868155	0.824729	0.866925	0.699063	0.813025	0.737708	0.740305	0.807043	0.850099	0.779975	0.828918	0.796619	0.814873	0.823541	0.853603	0.800593	0.814976	0.791414	0.736506	0.789591	0.837396	0.698334	0.85465	0.743095	0.840616	0.808635	0.871527	0.760112	0.790877	0.808608	0.741666	0.769679	0.781838	0.72573	0.766993	0.698337	0.797255
1241	0.855808	0.776708	0.737751	0.853965	0.853804	0.767689	0.724698	0.819301	0.826951	0.784652	0.823336	0.81462	0.868316	0.824978	0.867012	0.699144	0.81318	0.737897	0.740351	0.807127	0.850242	0.780152	0.829127	0.796787	0.815082	0.823676	0.853743	0.800756	0.815114	0.791603	0.73665	0.789822	0.837593	0.698455	0.854814	0.743173	0.840774	0.808872	0.871714	0.76024	0.791109	0.80879	0.741766	0.76978	0.78198	0.725796	0.767112	0.698451	0.79741
1242	0.855938	0.776768	0.737882	0.854118	0.853932	0.767813	0.724908	0.819457	0.827084	0.784905	0.823544	0.814772	0.868434	0.825193	0.867103	0.699202	0.813309	0.738054	0.740412	0.807212	0.85037	0.78031	0.829304	0.796934	0.815284	0.823813	0.853874	0.80091	0.815238	0.791759	0.736751	0.790016	0.837762	0.698549	0.854939	0.743261	0.840902	0.80909	0.871862	0.760373	0.791315	0.808972	0.741865	0.769875	0.782125	0.725872	0.767233	0.69856	0.797524
1243	0.856058	0.776792	0.737953	0.854198	0.853998	0.767893	0.725068	0.819602	0.827204	0.785124	0.823716	0.814892	0.86852	0.825356	0.867132	0.699211	0.813388	0.738175	0.740432	0.807247	0.850456	0.78041	0.829429	0.797052	0.815447	0.823922	0.853974	0.801025	0.815339	0.791858	0.736813	0.790156	0.837881	0.698604	0.855029	0.743318	0.840983	0.809266	0.871982	0.760477	0.791485	0.809137	0.741952	0.769944	0.782258	0.72591	0.767315	0.698635	0.79757
1244	0.856174	0.776832	0.738063	0.854308	0.854082	0.767985	0.725245	0.81974	0.827307	0.785355	0.823904	0.815007	0.868607	0.825544	0.867206	0.699258	0.813492	0.73831	0.740489	0.807329	0.850555	0.780553	0.829576	0.797182	0.815635	0.824063	0.85409	0.801167	0.815457	0.791995	0.736894	0.79033	0.838017	0.698688	0.855132	0.743397	0.841095	0.809472	0.872107	0.760594	0.79166	0.809311	0.742036	0.770037	0.782392	0.725966	0.767423	0.698729	0.797643
1245	0.856276	0.776874	0.738202	0.854427	0.85416	0.768058	0.725417	0.819877	0.827365	0.785547	0.824076	0.815067	0.868659	0.825711	0.867308	0.699318	0.8136	0.738431	0.740597	0.807455	0.85065	0.780712	0.829723	0.797298	0.815853	0.824243	0.854208	0.801322	0.815576	0.792147	0.736967	0.790504	0.838147	0.698781	0.855231	0.743507	0.841215	0.809693	0.872205	0.760746	0.791839	0.809502	0.742117	0.77015	0.782539	0.726032	0.767555	0.698845	0.797689
1246	0.856391	0.776918	0.738331	0.854558	0.854249	0.768156	0.725613	0.820015	0.827454	0.78578	0.824263	0.815161	0.868743	0.825912	0.867419	0.699377	0.813713	0.738561	0.740679	0.807558	0.850759	0.780867	0.829876	0.797422	0.816049	0.824393	0.854334	0.801472	0.815697	0.792285	0.737041	0.790678	0.838289	0.698865	0.855322	0.743604	0.841334	0.809912	0.872332	0.760871	0.792005	0.809683	0.742203	0.770254	0.782676	0.726121	0.767689	0.698953	0.797778
1247	0.85651	0.776963	0.738464	0.854696	0.854341	0.768264	0.72582	0.820148	0.82755	0.786033	0.824461	0.815264	0.868838	0.826133	0.867542	0.699443	0.813831	0.738698	0.740756	0.807663	0.850872	0.78103	0.830034	0.797552	0.816238	0.824539	0.854465	0.801625	0.815824	0.792422	0.737119	0.790858	0.838438	0.698951	0.855409	0.743697	0.841458	0.810137	0.87247	0.760983	0.792161	0.809862	0.742286	0.770358	0.782806	0.726222	0.767829	0.699061	0.797888
1248	0.856619	0.777004	0.738601	0.85484	0.854424	0.768385	0.726036	0.82027	0.827633	0.786313	0.824675	0.815372	0.868934	0.82637	0.867687	0.699534	0.81396	0.738843	0.740827	0.807779	0.850979	0.78121	0.830196	0.797693	0.816415	0.824691	0.854598	0.801781	0.815965	0.792568	0.73721	0.791058	0.838587	0.699055	0.855498	0.743784	0.841601	0.810374	0.872623	0.761072	0.792292	0.81004	0.742356	0.770474	0.782914	0.726327	0.767978	0.699162	0.798021
[truncated: 1,252 more rows]
[truncated: 55 more columns]
